# Supplementary material for: Crystal structure of ethyl 1′,1′′-dimethyl-2′′,3-dioxo-3H-di­spiro­[benzo[b]thio­phene-2,3′-pyrrolidine-2′,3′′-indoline]-4′-carboxyl­ate
Source: Acta Crystallogr E Crystallogr Commun. 2015 Feb 4;71(Pt 3):o142. doi: 10.1107/S2056989015002042 (PMC4350758; doi:10.1107/S2056989015002042)
Supplement: Supplementary file 1 [file e-71-0o142-sup1.cif]

##############################################################################
#                                                                            #
# This CIF contains the data in a paper accepted for publication in          #
# Acta Crystallographica Section E. It conforms to the requirements of       #
# Notes for Authors for Acta Crystallographica Section E, and has been       #
# peer reviewed under the auspices of the IUCr Commission on Journals.       #
#                                                                            #
# Full details of the Crystallographic Information File format               #
# are given in the paper "The Crystallographic Information File (CIF):       #
# a New Standard Archive File for Crystallography" by S. R. Hall, F. H.      #
# Allen and I. D. Brown [Acta Cryst. (1991), A47, 655-685].                  #
#                                                                            #
# The current version of the core CIF dictionary is obtainable from          #
# ftp://ftp.iucr.org/pub/cif_core.dic.                                       #
#                                                                            #
# Software is freely available for graphical display of the structure(s)     #
# in this CIF. For information consult the CIF software page                 #
# http://www.iucr.org/resources/cif/software.                                #
#                                                                            #
# This file may be used for bona fide research purposes within the           #
# scientific community so long as proper attribution is given to the journal # 
# article from which it was obtained.                                        #
#                                                                            #
##############################################################################
data_global
_audit_creation_method     SHELXL-97
_journal_date_recd_electronic     2015-01-16
_journal_date_accepted     2015-01-30
_journal_name_full     'Acta Crystallographica, Section E'
_journal_year     2015
_journal_volume     71
_journal_issue      3
_journal_page_first     o142
_journal_page_last     o142
_journal_paper_category     HO
_journal_paper_doi     10.1107/S2056989015002042
_journal_coeditor_code     SU5065
_publ_contact_author_name     'A. SubbiahPandi'
_publ_contact_author_address
;
Department of Physics
Presidency College
Chennai 600 005
India
;
_publ_contact_author_email     aspandian59@gmail.com
_publ_contact_author_fax     '091 044 2854 4894'
_publ_contact_author_phone     '091 044 2591061'
_publ_section_title
;\
Crystal structure of ethyl
1',1''-dimethyl-2'',3-dioxo-3<i>H</i>-dispiro[benzo[<i>b</i>]thiophene-2,3'-\
pyrrolidine-2',3''-indoline]-4'-carboxylate
;
loop_
    _publ_author_name
    _publ_author_address
    'M. P. Savithri'
;
Department of Physics
Queen Mary's College (Autonomous)
Chennai 600 004
India
;
    'M. Suresh'
;
Department of Organic Chemistry
University of Madras
Guindy Campus
Chennai 600 025
India
;
    'R. Raghunathan'
;
Department of Organic Chemistry
University of Madras
Guindy Campus
Chennai 600 025
India
;
    'R. Raja'
;
Department of Physics
Presidency College (Autonomous)
Chennai 600 005
India
;
    'A. SubbiahPandi'
;
Department of Physics
Presidency College (Autonomous)
Chennai 600 005
India
;
_publ_section_synopsis     .
data_I
_database_code_depnum_ccdc_archive 'CCDC 1046459'
_audit_creation_method     SHELXL-97
_chemical_name_systematic
;\
Ethyl 1',1''-dimethyl-2'',3-dioxo-3<i>H</i>-\
dispiro[benzo[<i>b</i>]thiophene-2,3'-\
pyrrolidine-2',3''-indoline]-4'-carboxylate
;
_chemical_name_common
;\
Ethyl 1',1''-dimethyl-2'',3-dioxo-1'',2''-dihydro-\
3<i>H</i>-dispiro[1-benzothiophene-2,3'-pyrrolidine-\
2',3''-indole]-4'-carboxylate
;
_chemical_formula_moiety     'C23 H22 N2 O4 S'
_chemical_formula_sum     'C23 H22 N2 O4 S'
_chemical_formula_iupac     'C23 H22 N2 O4 S'
_chemical_formula_weight     422.49
_chemical_melting_point     ?
_symmetry_cell_setting     monoclinic
_symmetry_space_group_name_H-M     'C 2/c'
_symmetry_space_group_name_Hall     '-C 2yc'
loop_
    _symmetry_equiv_pos_as_xyz
    'x, y, z'
    '-x, y, -z+1/2'
    'x+1/2, y+1/2, z'
    '-x+1/2, y+1/2, -z+1/2'
    '-x, -y, -z'
    'x, -y, z-1/2'
    '-x+1/2, -y+1/2, -z'
    'x+1/2, -y+1/2, z-1/2'
_cell_length_a     23.7049(11)
_cell_length_b     8.2632(3)
_cell_length_c     22.1003(8)
_cell_angle_alpha     90.00
_cell_angle_beta     102.337(2)
_cell_angle_gamma     90.00
_cell_volume     4229.0(3)
_cell_formula_units_Z     8
_cell_measurement_reflns_used     4634
_cell_measurement_theta_min     2.29
_cell_measurement_theta_max     27.00
_cell_measurement_temperature     293(2)
_exptl_crystal_description     block
_exptl_crystal_colour     colourless
_exptl_crystal_size_max     0.35
_exptl_crystal_size_mid     0.30
_exptl_crystal_size_min     0.30
_exptl_crystal_density_diffrn     1.327
_exptl_crystal_density_meas     ?
_exptl_crystal_density_method     'not measured'
_exptl_crystal_F_000     1776
_exptl_absorpt_coefficient_mu     0.185
_exptl_absorpt_correction_type     multi-scan
_exptl_absorpt_process_details
;
(SADABS; Bruker, 2004)
;
_exptl_absorpt_correction_T_min     0.896
_exptl_absorpt_correction_T_max     0.910
_exptl_special_details     ?
_diffrn_ambient_temperature     293(2)
_diffrn_radiation_type     MoK\a
_diffrn_radiation_wavelength     0.71073
_diffrn_radiation_source     'fine-focus sealed tube'
_diffrn_radiation_monochromator     graphite
_diffrn_measurement_device_type     'Bruker Kappa APEXII CCD'
_diffrn_measurement_method     '\w and \f scans '
_diffrn_detector_area_resol_mean     ?
_diffrn_reflns_number     22087
_diffrn_reflns_av_R_equivalents     0.0287
_diffrn_reflns_av_sigmaI/netI     0.0224
_diffrn_reflns_theta_min     2.29
_diffrn_reflns_theta_max     27.00
_diffrn_reflns_theta_full     27.00
_diffrn_measured_fraction_theta_max     0.999
_diffrn_measured_fraction_theta_full     0.999
_diffrn_reflns_limit_h_min     -30
_diffrn_reflns_limit_h_max     30
_diffrn_reflns_limit_k_min     -10
_diffrn_reflns_limit_k_max     8
_diffrn_reflns_limit_l_min     -22
_diffrn_reflns_limit_l_max     28
_diffrn_standards_number     ?
_diffrn_standards_interval_count     ?
_diffrn_standards_interval_time     ?
_diffrn_standards_decay_%     ?
_refine_special_details
;
 Refinement of F^2^ against ALL reflections.  The weighted R-factor wR and
 goodness of fit S are based on F^2^, conventional R-factors R are based
 on F, with F set to zero for negative F^2^. The threshold expression of
 F^2^ > 2sigma(F^2^) is used only for calculating R-factors(gt) etc. and is
 not relevant to the choice of reflections for refinement.  R-factors based
 on F^2^ are statistically about twice as large as those based on F, and R-
 factors based on ALL data will be even larger.
;
_reflns_number_total     4621
_reflns_number_gt     3869
_reflns_threshold_expression     I>2sigma(I)
_refine_ls_structure_factor_coef     Fsqd
_refine_ls_matrix_type     full
_refine_ls_R_factor_all     0.0472
_refine_ls_R_factor_gt     0.0378
_refine_ls_wR_factor_gt     0.0979
_refine_ls_wR_factor_ref     0.1050
_refine_ls_goodness_of_fit_ref     1.028
_refine_ls_restrained_S_all     1.028
_refine_ls_number_reflns     4618
_refine_ls_number_parameters     275
_refine_ls_number_restraints     0
_refine_ls_hydrogen_treatment     constr
_refine_ls_weighting_scheme     calc
_refine_ls_weighting_details
         'calc w=1/[\s^2^(Fo^2^)+(0.0502P)^2^+2.8328P] where P=(Fo^2^+2Fc^2^)/3'
_atom_sites_solution_hydrogens     geom
_atom_sites_solution_primary     direct
_atom_sites_solution_secondary     difmap
_refine_ls_shift/su_max     0.000
_refine_ls_shift/su_mean     0.000
_refine_diff_density_max     0.396
_refine_diff_density_min     -0.204
_refine_ls_extinction_method
;
SHELXL97 (Sheldrick, 2008, 2015)
;
_refine_ls_extinction_coef     0.0025(2)
_refine_ls_extinction_expression
                                  'Fc^*^=kFc[1+0.001xFc^2^\l^3^/sin(2\q)]^-1/4^'
loop_
    _atom_type_symbol
    _atom_type_description
    _atom_type_scat_dispersion_real
    _atom_type_scat_dispersion_imag
    _atom_type_scat_source
    'C' 'C' 0.0033 0.0016
                         'International Tables Vol C Tables 4.2.6.8 and 6.1.1.4'
    'H' 'H' 0.0000 0.0000
                         'International Tables Vol C Tables 4.2.6.8 and 6.1.1.4'
    'N' 'N' 0.0061 0.0033
                         'International Tables Vol C Tables 4.2.6.8 and 6.1.1.4'
    'O' 'O' 0.0106 0.0060
                         'International Tables Vol C Tables 4.2.6.8 and 6.1.1.4'
    'S' 'S' 0.1246 0.1234
                         'International Tables Vol C Tables 4.2.6.8 and 6.1.1.4'
_computing_data_collection
;
APEX2 (Bruker, 2004)
;
_computing_cell_refinement
;
APEX2 and SAINT (Bruker, 2004)
;
_computing_data_reduction
;
SAINT and XPREP (Bruker, 2004)
;
_computing_structure_solution
;
SHELXS97 (Sheldrick, 2008)
;
_computing_structure_refinement
;
SHELXL97 (Sheldrick, 2008, 2015)
;
_computing_molecular_graphics
;
ORTEP-3 for Windows (Farrugia, 2012)
;
_computing_publication_material
;
SHELXL97 (Sheldrick, 2008, 2015) and PLATON (Spek, 2009)
;
loop_
    _atom_site_type_symbol
    _atom_site_label
    _atom_site_fract_x
    _atom_site_fract_y
    _atom_site_fract_z
    _atom_site_U_iso_or_equiv
    _atom_site_adp_type
    _atom_site_calc_flag
    _atom_site_refinement_flags
    _atom_site_occupancy
    _atom_site_symmetry_multiplicity
    _atom_site_disorder_assembly
    _atom_site_disorder_group
    S S1 0.141873(15) 0.31779(4) 0.413751(16) 0.03357(12) Uani d . 1 1 . .
    C C11 0.13418(6) 0.09712(17) 0.41066(6) 0.0316(3) Uani d . 1 1 . .
    N N1 0.16154(6) -0.18548(15) 0.30761(6) 0.0390(3) Uani d . 1 1 . .
    C C1 0.18787(6) 0.08191(18) 0.32013(6) 0.0319(3) Uani d . 1 1 . .
    O O2 0.05531(5) -0.07835(14) 0.36475(6) 0.0499(3) Uani d . 1 1 . .
    O O1 0.17197(6) -0.27090(14) 0.40812(6) 0.0515(3) Uani d . 1 1 . .
    C C8 0.18360(6) 0.02047(17) 0.38341(6) 0.0318(3) Uani d . 1 1 . .
    C C12 0.07265(6) 0.05908(19) 0.37426(7) 0.0350(3) Uani d . 1 1 . .
    C C14 0.07062(6) 0.34826(19) 0.37340(7) 0.0352(3) Uani d . 1 1 . .
    C C7 0.17122(6) -0.16405(18) 0.37017(7) 0.0364(3) Uani d . 1 1 . .
    N N2 0.23289(5) 0.05295(16) 0.43401(6) 0.0384(3) Uani d . 1 1 . .
    C C13 0.03980(6) 0.2070(2) 0.35486(7) 0.0380(3) Uani d . 1 1 . .
    C C6 0.17075(6) -0.04172(19) 0.27721(7) 0.0356(3) Uani d . 1 1 . .
    C C2 0.20526(7) 0.2287(2) 0.30060(8) 0.0395(4) Uani d . 1 1 . .
    H H2 0.2187 0.3105 0.3290 0.047 Uiso calc R 1 1 . .
    O O4 0.06476(6) 0.13849(16) 0.49836(6) 0.0556(3) Uani d . 1 1 . .
    C C10 0.14909(7) 0.0263(2) 0.47706(7) 0.0405(4) Uani d . 1 1 . .
    H H10 0.1360 -0.0865 0.4747 0.049 Uiso calc R 1 1 . .
    C C9 0.21520(8) 0.0253(2) 0.49324(8) 0.0495(4) Uani d . 1 1 . .
    H H9A 0.2298 0.1104 0.5226 0.059 Uiso calc R 1 1 . .
    H H9B 0.2296 -0.0780 0.5110 0.059 Uiso calc R 1 1 . .
    C C15 0.04484(7) 0.4995(2) 0.36049(8) 0.0471(4) Uani d . 1 1 . .
    H H15 0.0654 0.5942 0.3726 0.056 Uiso calc R 1 1 . .
    C C20 0.28698(7) -0.0239(2) 0.42869(9) 0.0541(5) Uani d . 1 1 . .
    H H20A 0.2826 -0.1394 0.4290 0.081 Uiso calc R 1 1 . .
    H H20B 0.3170 0.0083 0.4630 0.081 Uiso calc R 1 1 . .
    H H20C 0.2969 0.0088 0.3906 0.081 Uiso calc R 1 1 . .
    C C18 -0.01766(8) 0.2148(2) 0.32301(9) 0.0539(5) Uani d . 1 1 . .
    H H18 -0.0384 0.1206 0.3105 0.065 Uiso calc R 1 1 . .
    C C21 0.12051(9) 0.1125(2) 0.52268(7) 0.0498(4) Uani d . 1 1 . .
    C C5 0.16713(7) -0.0205(2) 0.21453(7) 0.0474(4) Uani d . 1 1 . .
    H H5 0.1547 -0.1032 0.1863 0.057 Uiso calc R 1 1 . .
    C C3 0.20234(8) 0.2522(2) 0.23745(8) 0.0489(4) Uani d . 1 1 . .
    H H3 0.2136 0.3508 0.2236 0.059 Uiso calc R 1 1 . .
    O O3 0.14426(8) 0.1504(2) 0.57445(6) 0.0794(5) Uani d . 1 1 . .
    C C4 0.18291(8) 0.1304(3) 0.19547(8) 0.0530(5) Uani d . 1 1 . .
    H H4 0.1803 0.1495 0.1535 0.064 Uiso calc R 1 1 . .
    C C19 0.15024(10) -0.3419(2) 0.27783(10) 0.0598(5) Uani d . 1 1 . .
    H H19A 0.1551 -0.4252 0.3088 0.090 Uiso calc R 1 1 . .
    H H19B 0.1767 -0.3596 0.2511 0.090 Uiso calc R 1 1 . .
    H H19C 0.1114 -0.3445 0.2538 0.090 Uiso calc R 1 1 . .
    C C16 -0.01201(9) 0.5045(3) 0.32919(11) 0.0646(5) Uani d . 1 1 . .
    H H16 -0.0300 0.6043 0.3204 0.078 Uiso calc R 1 1 . .
    C C17 -0.04313(8) 0.3642(3) 0.31035(11) 0.0686(6) Uani d . 1 1 . .
    H H17 -0.0814 0.3713 0.2891 0.082 Uiso calc R 1 1 . .
    C C22 0.03086(12) 0.2257(3) 0.53552(11) 0.0763(7) Uani d . 1 1 . .
    H H22A 0.0519 0.3201 0.5544 0.092 Uiso calc R 1 1 . .
    H H22B 0.0230 0.1565 0.5682 0.092 Uiso calc R 1 1 . .
    C C23 -0.02388(11) 0.2757(3) 0.49378(13) 0.0819(7) Uani d . 1 1 . .
    H H23A -0.0156 0.3458 0.4621 0.123 Uiso calc R 1 1 . .
    H H23B -0.0475 0.3320 0.5172 0.123 Uiso calc R 1 1 . .
    H H23C -0.0440 0.1815 0.4749 0.123 Uiso calc R 1 1 . .
loop_
    _atom_site_aniso_label
    _atom_site_aniso_U_11
    _atom_site_aniso_U_22
    _atom_site_aniso_U_33
    _atom_site_aniso_U_12
    _atom_site_aniso_U_13
    _atom_site_aniso_U_23
    S1 0.0366(2) 0.0301(2) 0.03283(19) -0.00394(14) 0.00468(14) -0.00350(15)
    C11 0.0373(7) 0.0291(7) 0.0280(6) -0.0048(6) 0.0063(5) -0.0004(6)
    N1 0.0449(7) 0.0305(7) 0.0405(7) -0.0051(5) 0.0066(5) -0.0084(6)
    C1 0.0295(7) 0.0325(8) 0.0336(7) 0.0001(5) 0.0066(5) -0.0022(6)
    O2 0.0461(6) 0.0378(7) 0.0646(8) -0.0129(5) 0.0090(6) -0.0061(6)
    O1 0.0686(8) 0.0314(6) 0.0514(7) -0.0028(5) 0.0059(6) 0.0072(6)
    C8 0.0346(7) 0.0279(7) 0.0309(7) -0.0026(6) 0.0028(5) -0.0017(6)
    C12 0.0363(7) 0.0380(8) 0.0319(7) -0.0083(6) 0.0103(6) -0.0018(6)
    C14 0.0354(7) 0.0394(8) 0.0314(7) -0.0017(6) 0.0087(6) 0.0023(6)
    C7 0.0374(8) 0.0297(8) 0.0402(8) -0.0012(6) 0.0042(6) -0.0028(7)
    N2 0.0368(7) 0.0393(7) 0.0344(6) -0.0001(5) -0.0027(5) -0.0052(6)
    C13 0.0351(7) 0.0424(9) 0.0363(8) -0.0039(6) 0.0074(6) 0.0016(7)
    C6 0.0324(7) 0.0380(8) 0.0357(7) -0.0004(6) 0.0056(6) -0.0049(6)
    C2 0.0405(8) 0.0361(8) 0.0447(9) -0.0032(6) 0.0153(7) -0.0022(7)
    O4 0.0676(8) 0.0583(8) 0.0484(7) -0.0018(6) 0.0292(6) -0.0051(6)
    C10 0.0561(9) 0.0360(8) 0.0286(7) -0.0033(7) 0.0071(6) 0.0036(6)
    C9 0.0574(10) 0.0516(10) 0.0339(8) 0.0029(8) -0.0028(7) 0.0021(8)
    C15 0.0486(9) 0.0402(9) 0.0527(10) 0.0024(7) 0.0116(8) 0.0048(8)
    C20 0.0412(9) 0.0573(11) 0.0574(11) 0.0070(8) -0.0038(8) -0.0107(9)
    C18 0.0388(9) 0.0560(11) 0.0624(11) -0.0086(8) 0.0010(8) 0.0020(9)
    C21 0.0757(12) 0.0444(10) 0.0326(8) -0.0061(9) 0.0187(8) 0.0056(7)
    C5 0.0516(9) 0.0556(11) 0.0341(8) 0.0001(8) 0.0075(7) -0.0095(8)
    C3 0.0518(10) 0.0489(10) 0.0511(10) 0.0011(8) 0.0223(8) 0.0104(8)
    O3 0.1083(13) 0.0999(13) 0.0299(6) 0.0017(10) 0.0146(7) -0.0060(7)
    C4 0.0585(11) 0.0672(12) 0.0359(8) 0.0068(9) 0.0160(7) 0.0067(9)
    C19 0.0756(13) 0.0414(10) 0.0633(12) -0.0176(9) 0.0168(10) -0.0216(9)
    C16 0.0524(11) 0.0571(12) 0.0803(14) 0.0142(9) 0.0051(10) 0.0150(11)
    C17 0.0396(9) 0.0744(14) 0.0835(15) 0.0060(10) -0.0054(9) 0.0138(12)
    C22 0.1001(18) 0.0769(16) 0.0680(14) 0.0025(13) 0.0542(14) -0.0079(12)
    C23 0.0883(17) 0.0679(15) 0.106(2) 0.0066(13) 0.0587(16) -0.0015(14)
_geom_special_details
;
 All esds (except the esd in the dihedral angle between two l.s. planes)
 are estimated using the full covariance matrix.  The cell esds are taken
 into account individually in the estimation of esds in distances, angles
 and torsion angles; correlations between esds in cell parameters are only
 used when they are defined by crystal symmetry.  An approximate (isotropic)
 treatment of cell esds is used for estimating esds involving l.s. planes.
;
loop_
    _geom_bond_atom_site_label_1
    _geom_bond_atom_site_label_2
    _geom_bond_site_symmetry_2
    _geom_bond_distance
    _geom_bond_publ_flag
    S1 C14 . 1.7516(15) ?
    S1 C11 . 1.8324(15) ?
    C11 C12 . 1.540(2) ?
    C11 C10 . 1.5487(19) ?
    C11 C8 . 1.561(2) ?
    N1 C7 . 1.364(2) ?
    N1 C6 . 1.405(2) ?
    N1 C19 . 1.449(2) ?
    C1 C2 . 1.380(2) ?
    C1 C6 . 1.394(2) ?
    C1 C8 . 1.511(2) ?
    O2 C12 . 1.2107(18) ?
    O1 C7 . 1.2153(19) ?
    C8 N2 . 1.4592(18) ?
    C8 C7 . 1.568(2) ?
    C12 C13 . 1.464(2) ?
    C14 C13 . 1.391(2) ?
    C14 C15 . 1.394(2) ?
    N2 C20 . 1.458(2) ?
    N2 C9 . 1.475(2) ?
    C13 C18 . 1.395(2) ?
    C6 C5 . 1.381(2) ?
    C2 C3 . 1.396(2) ?
    C2 H2 . 0.9300 ?
    O4 C21 . 1.333(2) ?
    O4 C22 . 1.457(2) ?
    C10 C21 . 1.508(2) ?
    C10 C9 . 1.531(2) ?
    C10 H10 . 0.9800 ?
    C9 H9A . 0.9700 ?
    C9 H9B . 0.9700 ?
    C15 C16 . 1.378(3) ?
    C15 H15 . 0.9300 ?
    C20 H20A . 0.9600 ?
    C20 H20B . 0.9600 ?
    C20 H20C . 0.9600 ?
    C18 C17 . 1.377(3) ?
    C18 H18 . 0.9300 ?
    C21 O3 . 1.204(2) ?
    C5 C4 . 1.393(3) ?
    C5 H5 . 0.9300 ?
    C3 C4 . 1.379(3) ?
    C3 H3 . 0.9300 ?
    C4 H4 . 0.9300 ?
    C19 H19A . 0.9600 ?
    C19 H19B . 0.9600 ?
    C19 H19C . 0.9600 ?
    C16 C17 . 1.389(3) ?
    C16 H16 . 0.9300 ?
    C17 H17 . 0.9300 ?
    C22 C23 . 1.481(4) ?
    C22 H22A . 0.9700 ?
    C22 H22B . 0.9700 ?
    C23 H23A . 0.9600 ?
    C23 H23B . 0.9600 ?
    C23 H23C . 0.9600 ?
loop_
    _geom_angle_atom_site_label_1
    _geom_angle_atom_site_label_2
    _geom_angle_atom_site_label_3
    _geom_angle_site_symmetry_1
    _geom_angle_site_symmetry_3
    _geom_angle
    _geom_angle_publ_flag
    C14 S1 C11 . . 92.67(7) ?
    C12 C11 C10 . . 114.63(12) ?
    C12 C11 C8 . . 114.87(11) ?
    C10 C11 C8 . . 100.04(11) ?
    C12 C11 S1 . . 107.34(10) ?
    C10 C11 S1 . . 109.86(10) ?
    C8 C11 S1 . . 109.95(9) ?
    C7 N1 C6 . . 111.44(12) ?
    C7 N1 C19 . . 123.43(14) ?
    C6 N1 C19 . . 124.72(14) ?
    C2 C1 C6 . . 119.63(14) ?
    C2 C1 C8 . . 131.94(13) ?
    C6 C1 C8 . . 108.43(12) ?
    N2 C8 C1 . . 116.51(12) ?
    N2 C8 C11 . . 100.00(11) ?
    C1 C8 C11 . . 115.14(11) ?
    N2 C8 C7 . . 114.14(12) ?
    C1 C8 C7 . . 101.59(11) ?
    C11 C8 C7 . . 109.90(11) ?
    O2 C12 C13 . . 126.37(14) ?
    O2 C12 C11 . . 122.04(14) ?
    C13 C12 C11 . . 111.58(12) ?
    C13 C14 C15 . . 120.82(14) ?
    C13 C14 S1 . . 114.70(12) ?
    C15 C14 S1 . . 124.48(13) ?
    O1 C7 N1 . . 125.43(14) ?
    O1 C7 C8 . . 127.09(14) ?
    N1 C7 C8 . . 107.43(12) ?
    C20 N2 C8 . . 115.60(12) ?
    C20 N2 C9 . . 115.19(13) ?
    C8 N2 C9 . . 108.58(12) ?
    C14 C13 C18 . . 120.33(15) ?
    C14 C13 C12 . . 113.66(13) ?
    C18 C13 C12 . . 125.96(15) ?
    C5 C6 C1 . . 122.43(15) ?
    C5 C6 N1 . . 127.21(15) ?
    C1 C6 N1 . . 110.28(13) ?
    C1 C2 C3 . . 118.71(15) ?
    C1 C2 H2 . . 120.6 ?
    C3 C2 H2 . . 120.6 ?
    C21 O4 C22 . . 118.09(16) ?
    C21 C10 C9 . . 115.47(14) ?
    C21 C10 C11 . . 114.26(13) ?
    C9 C10 C11 . . 103.79(12) ?
    C21 C10 H10 . . 107.6 ?
    C9 C10 H10 . . 107.6 ?
    C11 C10 H10 . . 107.6 ?
    N2 C9 C10 . . 105.23(12) ?
    N2 C9 H9A . . 110.7 ?
    C10 C9 H9A . . 110.7 ?
    N2 C9 H9B . . 110.7 ?
    C10 C9 H9B . . 110.7 ?
    H9A C9 H9B . . 108.8 ?
    C16 C15 C14 . . 117.94(17) ?
    C16 C15 H15 . . 121.0 ?
    C14 C15 H15 . . 121.0 ?
    N2 C20 H20A . . 109.5 ?
    N2 C20 H20B . . 109.5 ?
    H20A C20 H20B . . 109.5 ?
    N2 C20 H20C . . 109.5 ?
    H20A C20 H20C . . 109.5 ?
    H20B C20 H20C . . 109.5 ?
    C17 C18 C13 . . 118.84(17) ?
    C17 C18 H18 . . 120.6 ?
    C13 C18 H18 . . 120.6 ?
    O3 C21 O4 . . 124.29(18) ?
    O3 C21 C10 . . 124.94(19) ?
    O4 C21 C10 . . 110.76(14) ?
    C6 C5 C4 . . 117.01(16) ?
    C6 C5 H5 . . 121.5 ?
    C4 C5 H5 . . 121.5 ?
    C4 C3 C2 . . 120.62(17) ?
    C4 C3 H3 . . 119.7 ?
    C2 C3 H3 . . 119.7 ?
    C3 C4 C5 . . 121.49(16) ?
    C3 C4 H4 . . 119.3 ?
    C5 C4 H4 . . 119.3 ?
    N1 C19 H19A . . 109.5 ?
    N1 C19 H19B . . 109.5 ?
    H19A C19 H19B . . 109.5 ?
    N1 C19 H19C . . 109.5 ?
    H19A C19 H19C . . 109.5 ?
    H19B C19 H19C . . 109.5 ?
    C15 C16 C17 . . 121.70(18) ?
    C15 C16 H16 . . 119.2 ?
    C17 C16 H16 . . 119.2 ?
    C18 C17 C16 . . 120.38(17) ?
    C18 C17 H17 . . 119.8 ?
    C16 C17 H17 . . 119.8 ?
    O4 C22 C23 . . 107.59(18) ?
    O4 C22 H22A . . 110.2 ?
    C23 C22 H22A . . 110.2 ?
    O4 C22 H22B . . 110.2 ?
    C23 C22 H22B . . 110.2 ?
    H22A C22 H22B . . 108.5 ?
    C22 C23 H23A . . 109.5 ?
    C22 C23 H23B . . 109.5 ?
    H23A C23 H23B . . 109.5 ?
    C22 C23 H23C . . 109.5 ?
    H23A C23 H23C . . 109.5 ?
    H23B C23 H23C . . 109.5 ?
loop_
    _geom_torsion_atom_site_label_1
    _geom_torsion_atom_site_label_2
    _geom_torsion_atom_site_label_3
    _geom_torsion_atom_site_label_4
    _geom_torsion_site_symmetry_1
    _geom_torsion_site_symmetry_2
    _geom_torsion_site_symmetry_3
    _geom_torsion_site_symmetry_4
    _geom_torsion
    _geom_torsion_publ_flag
    C14 S1 C11 C12 . . . . 1.58(10) ?
    C14 S1 C11 C10 . . . . -123.66(11) ?
    C14 S1 C11 C8 . . . . 127.17(10) ?
    C2 C1 C8 N2 . . . . -45.8(2) ?
    C6 C1 C8 N2 . . . . 133.48(13) ?
    C2 C1 C8 C11 . . . . 70.9(2) ?
    C6 C1 C8 C11 . . . . -109.88(13) ?
    C2 C1 C8 C7 . . . . -170.46(15) ?
    C6 C1 C8 C7 . . . . 8.80(14) ?
    C12 C11 C8 N2 . . . . -169.56(12) ?
    C10 C11 C8 N2 . . . . -46.29(13) ?
    S1 C11 C8 N2 . . . . 69.26(11) ?
    C12 C11 C8 C1 . . . . 64.75(16) ?
    C10 C11 C8 C1 . . . . -171.98(12) ?
    S1 C11 C8 C1 . . . . -56.43(14) ?
    C12 C11 C8 C7 . . . . -49.19(16) ?
    C10 C11 C8 C7 . . . . 74.08(13) ?
    S1 C11 C8 C7 . . . . -170.37(9) ?
    C10 C11 C12 O2 . . . . -57.80(19) ?
    C8 C11 C12 O2 . . . . 57.28(19) ?
    S1 C11 C12 O2 . . . . 179.88(12) ?
    C10 C11 C12 C13 . . . . 121.29(14) ?
    C8 C11 C12 C13 . . . . -123.63(13) ?
    S1 C11 C12 C13 . . . . -1.03(14) ?
    C11 S1 C14 C13 . . . . -1.87(12) ?
    C11 S1 C14 C15 . . . . 177.39(14) ?
    C6 N1 C7 O1 . . . . -172.45(15) ?
    C19 N1 C7 O1 . . . . 0.5(3) ?
    C6 N1 C7 C8 . . . . 5.18(17) ?
    C19 N1 C7 C8 . . . . 178.12(15) ?
    N2 C8 C7 O1 . . . . 42.9(2) ?
    C1 C8 C7 O1 . . . . 169.17(15) ?
    C11 C8 C7 O1 . . . . -68.47(19) ?
    N2 C8 C7 N1 . . . . -134.66(13) ?
    C1 C8 C7 N1 . . . . -8.42(15) ?
    C11 C8 C7 N1 . . . . 113.95(13) ?
    C1 C8 N2 C20 . . . . -63.90(18) ?
    C11 C8 N2 C20 . . . . 171.35(14) ?
    C7 C8 N2 C20 . . . . 54.10(18) ?
    C1 C8 N2 C9 . . . . 164.88(13) ?
    C11 C8 N2 C9 . . . . 40.13(14) ?
    C7 C8 N2 C9 . . . . -77.11(16) ?
    C15 C14 C13 C18 . . . . -0.1(2) ?
    S1 C14 C13 C18 . . . . 179.19(13) ?
    C15 C14 C13 C12 . . . . -177.72(14) ?
    S1 C14 C13 C12 . . . . 1.56(17) ?
    O2 C12 C13 C14 . . . . 178.78(15) ?
    C11 C12 C13 C14 . . . . -0.26(18) ?
    O2 C12 C13 C18 . . . . 1.3(3) ?
    C11 C12 C13 C18 . . . . -177.73(15) ?
    C2 C1 C6 C5 . . . . -3.9(2) ?
    C8 C1 C6 C5 . . . . 176.69(14) ?
    C2 C1 C6 N1 . . . . 172.93(13) ?
    C8 C1 C6 N1 . . . . -6.44(16) ?
    C7 N1 C6 C5 . . . . 177.34(15) ?
    C19 N1 C6 C5 . . . . 4.5(3) ?
    C7 N1 C6 C1 . . . . 0.65(17) ?
    C19 N1 C6 C1 . . . . -172.18(15) ?
    C6 C1 C2 C3 . . . . 3.3(2) ?
    C8 C1 C2 C3 . . . . -177.51(15) ?
    C12 C11 C10 C21 . . . . -73.44(17) ?
    C8 C11 C10 C21 . . . . 163.12(13) ?
    S1 C11 C10 C21 . . . . 47.50(16) ?
    C12 C11 C10 C9 . . . . 159.94(13) ?
    C8 C11 C10 C9 . . . . 36.51(14) ?
    S1 C11 C10 C9 . . . . -79.11(13) ?
    C20 N2 C9 C10 . . . . -148.67(14) ?
    C8 N2 C9 C10 . . . . -17.23(17) ?
    C21 C10 C9 N2 . . . . -139.30(14) ?
    C11 C10 C9 N2 . . . . -13.45(17) ?
    C13 C14 C15 C16 . . . . 0.3(2) ?
    S1 C14 C15 C16 . . . . -178.89(14) ?
    C14 C13 C18 C17 . . . . 0.0(3) ?
    C12 C13 C18 C17 . . . . 177.33(18) ?
    C22 O4 C21 O3 . . . . 3.3(3) ?
    C22 O4 C21 C10 . . . . -177.97(16) ?
    C9 C10 C21 O3 . . . . -15.2(3) ?
    C11 C10 C21 O3 . . . . -135.47(19) ?
    C9 C10 C21 O4 . . . . 166.10(14) ?
    C11 C10 C21 O4 . . . . 45.81(19) ?
    C1 C6 C5 C4 . . . . 1.6(2) ?
    N1 C6 C5 C4 . . . . -174.69(15) ?
    C1 C2 C3 C4 . . . . -0.5(2) ?
    C2 C3 C4 C5 . . . . -1.8(3) ?
    C6 C5 C4 C3 . . . . 1.2(3) ?
    C14 C15 C16 C17 . . . . -0.5(3) ?
    C13 C18 C17 C16 . . . . -0.2(3) ?
    C15 C16 C17 C18 . . . . 0.4(4) ?
    C21 O4 C22 C23 . . . . 165.63(18) ?
loop_
    _geom_hbond_atom_site_label_D
    _geom_hbond_atom_site_label_H
    _geom_hbond_atom_site_label_A
    _geom_hbond_site_symmetry_A
    _geom_hbond_distance_DH
    _geom_hbond_distance_HA
    _geom_hbond_distance_DA
    _geom_hbond_angle_DHA
    C5 H5 O3 6 0.93 2.46 3.212(2) 138
