# Supplementary material for: Crystal structure of ethyl 1′,1′′-dimethyl-2′′,3-dioxo-3H-di­spiro­[benzo[b]thio­phene-2,3′-pyrrolidine-2′,3′′-indoline]-4′-carboxyl­ate
Source: Acta Crystallogr E Crystallogr Commun. 2015 Feb 4;71(Pt 3):o142. doi: 10.1107/S2056989015002042 (PMC4350758; doi:10.1107/S2056989015002042)
Supplement: Supplementary file 2 [file e-71-0o142-Isup2.hkl]

#
# h,k,l, Fc-squared, Fo-squared, sigma(Fo-squared) and status flag
#
data_I
_shelx_title ' MS256 in C2/c'
_shelx_refln_list_code          4
_shelx_F_calc_maximum      482.97
_exptl_crystal_F_000      1776.00
_reflns_d_resolution_high  0.7828
 
loop_
 _symmetry_equiv_pos_as_xyz
 'x, y, z'
 '-x, y, -z+1/2'
 'x+1/2, y+1/2, z'
 '-x+1/2, y+1/2, -z+1/2'
 '-x, -y, -z'
 'x, -y, z-1/2'
 '-x+1/2, -y+1/2, -z'
 'x+1/2, -y+1/2, z-1/2'
 
_cell_length_a    23.7049
_cell_length_b     8.2632
_cell_length_c    22.1003
_cell_angle_alpha  90.000
_cell_angle_beta  102.337
_cell_angle_gamma  90.000
 
_shelx_F_squared_multiplier     1.000
 
loop_
 _refln_index_h
 _refln_index_k
 _refln_index_l
 _refln_F_squared_calc
 _refln_F_squared_meas
 _refln_F_squared_sigma
 _refln_observed_status
   4   0   0     5487.27     5351.32     67.14 o
   6   0   0   131604.95   126864.57   1529.98 o
   8   0   0    40976.62    41847.67    567.27 o
  10   0   0    42780.21    43226.71    638.69 o
  12   0   0     1481.18     1782.73     34.63 o
  14   0   0     4068.77     3749.82     76.60 o
  16   0   0       35.62       23.21      6.70 o
  18   0   0      102.05      103.20     13.62 o
  20   0   0      117.85      121.50     11.38 o
  22   0   0      394.12      395.14     21.58 o
  24   0   0      183.05      279.15     26.44 o
  26   0   0      252.32      277.63     21.70 o
  28   0   0      648.15      690.43     41.40 o
   1   1   0    22017.11    22169.39    377.11 o
   3   1   0    92517.84    91561.34    846.03 o
   5   1   0     2771.77     3015.86     28.92 o
   7   1   0     1136.70      956.82     12.07 o
   9   1   0    10372.71    10744.58    103.49 o
  11   1   0      636.82      558.31     11.06 o
  13   1   0      361.57      442.94     10.83 o
  15   1   0      457.90      445.34     11.49 o
  17   1   0     5126.72     5101.68     61.79 o
  19   1   0      836.91      831.01     17.77 o
  21   1   0      183.94      161.46     10.89 o
  23   1   0       17.28       11.58      7.33 o
  25   1   0       15.43       19.71      9.13 o
  27   1   0       36.23       21.20      9.97 o
  29   1   0       13.38       -2.16     11.58 o
   0   2   0      507.90      647.90     10.95 o
   2   2   0     8155.08     8316.74     79.31 o
   4   2   0     1856.43     1800.62     19.15 o
   6   2   0    10129.60     9424.74     95.25 o
   8   2   0     1278.00     1312.21     16.90 o
  10   2   0      728.68      777.83     11.69 o
  12   2   0      534.39      539.74     10.51 o
  14   2   0       60.33       63.58      5.54 o
  16   2   0     1101.32     1120.49     19.43 o
  18   2   0     2708.20     2504.35     45.44 o
  20   2   0      330.52      357.91     14.21 o
  22   2   0      347.97      326.32     14.29 o
  24   2   0       10.37       10.36      8.52 o
  26   2   0       38.63       37.60     16.76 o
  28   2   0       32.11       14.29     10.96 o
   1   3   0       61.72       76.18      3.12 o
   3   3   0    16821.47    18622.07    195.97 o
   5   3   0     1523.02     1763.81     19.79 o
   7   3   0      715.52      610.85      9.45 o
   9   3   0      497.03      516.50      9.02 o
  11   3   0     1581.60     1457.16     25.12 o
  13   3   0     3504.49     3529.33     46.91 o
  15   3   0      277.67      285.54     10.99 o
  17   3   0      659.29      661.97     16.31 o
  19   3   0      740.21      701.49     19.32 o
  21   3   0     1040.40     1023.78     27.12 o
  23   3   0       64.86       63.21     10.48 o
  25   3   0      451.16      408.70     19.98 o
  27   3   0      465.25      559.04     29.77 o
   0   4   0     1154.52     1054.08     20.77 o
   2   4   0     2397.77     2525.44     32.33 o
   4   4   0    15186.67    15851.59    168.31 o
   6   4   0     6211.71     6563.71     72.91 o
   8   4   0      289.16      281.09      7.25 o
  10   4   0     4235.50     4246.88     47.56 o
  12   4   0        4.74        6.61      3.74 o
  14   4   0      702.29      630.38     13.04 o
  16   4   0     2566.08     2421.36     36.85 o
  18   4   0       41.68       37.03      9.31 o
  20   4   0       16.24       14.69      8.28 o
  22   4   0      136.90      138.57     14.14 o
  24   4   0      285.99      284.16     21.24 o
  26   4   0       34.65       58.70     15.83 o
   1   5   0     4098.61     3809.75     56.37 o
   3   5   0      983.88      846.38     16.32 o
   5   5   0     1747.94     2061.56     28.71 o
   7   5   0      632.47      622.55     12.08 o
   9   5   0       57.90       90.57      5.88 o
  11   5   0     2773.31     2743.73     32.23 o
  13   5   0       87.23       77.29      6.72 o
  15   5   0     4033.55     3749.54     55.93 o
  17   5   0        0.57        2.97      9.23 o
  19   5   0      380.25      341.75     19.92 o
  21   5   0     1089.01     1110.42     37.54 o
  23   5   0       15.68        7.66     11.26 o
  25   5   0      655.33      654.41     44.44 o
   0   6   0     3529.25     3502.55     60.00 o
   2   6   0       45.62       54.77      4.51 o
   4   6   0     2707.22     2528.57     30.69 o
   6   6   0     2709.58     2718.10     37.44 o
   8   6   0      452.08      501.45     12.89 o
  10   6   0     2487.37     2517.05     37.09 o
  12   6   0      434.16      431.77     17.23 o
  14   6   0      995.12     1045.50     28.07 o
  16   6   0      609.92      626.46     22.25 o
  18   6   0        4.73       -1.16      9.21 o
  20   6   0      105.18      112.93     19.21 o
  22   6   0      128.36      129.99     16.18 o
  24   6   0        7.47        5.27     15.28 o
   1   7   0     1608.69     1798.76     29.90 o
   3   7   0     2195.60     1913.14     33.93 o
   5   7   0       78.02       70.16      9.76 o
   7   7   0     1004.61      810.34     25.24 o
   9   7   0       18.98       43.78      9.84 o
  11   7   0      810.25      712.05     25.53 o
  13   7   0       57.83       75.21     17.14 o
  15   7   0       75.41       51.36     15.52 o
  17   7   0       10.90        6.76     13.59 o
  19   7   0        4.69        0.80     11.30 o
  21   7   0       21.49       11.22     12.43 o
   0   8   0      274.72      406.66     33.69 o
   2   8   0       84.44      145.79     18.22 o
   4   8   0      929.47     1066.10     29.93 o
   6   8   0       62.58      108.58     11.34 o
   8   8   0      496.96      512.45     21.47 o
  10   8   0     1679.90     1639.47     83.72 o
  12   8   0      142.63      158.89     18.93 o
  14   8   0      549.37      514.40     30.73 o
  16   8   0       42.82       36.52     16.44 o
  18   8   0      113.38      161.68     32.04 o
   1   9   0       33.19       10.01     11.90 o
   3   9   0      200.03      174.02     36.34 o
   5   9   0      296.78      318.61     24.17 o
   7   9   0      401.65      439.98     20.69 o
   9   9   0      268.13      350.42     19.02 o
  11   9   0      484.61      467.00     29.12 o
  13   9   0       26.13       14.50     15.85 o
  15   9   0      793.49      843.59     41.17 o
   0  10   0       22.44        1.10     18.86 o
   2  10   0      102.30      158.55     19.20 o
   4  10   0       62.52       43.25     15.99 o
   6  10   0      204.06      161.29     20.45 o
   8  10   0      275.80      293.83     24.01 o
 -29   1   1      356.95      382.13     23.34 o
 -27   1   1        1.22        0.45      9.21 o
 -25   1   1      774.10      825.39     25.80 o
 -23   1   1      132.71      183.83     11.98 o
 -21   1   1      372.82      364.51     14.83 o
 -19   1   1     5202.33     4954.94     61.39 o
 -17   1   1       12.18       18.99      5.25 o
 -15   1   1    10795.62    10067.39    111.87 o
 -13   1   1    28605.41    28938.88    305.60 o
 -11   1   1     3928.76     4224.82     46.49 o
  -9   1   1    27312.58    27493.18    257.99 o
  -7   1   1    43130.73    44916.79    418.11 o
  -5   1   1     3647.19     3633.14     34.37 o
  -3   1   1    37476.65    37430.26    333.83 o
  -1   1   1    40827.93    38271.55    822.76 o
   1   1   1      313.04      443.76      5.51 o
   3   1   1     3844.69     4078.65     48.06 o
   5   1   1     9330.33     9148.77     79.61 o
   7   1   1      615.45      670.76      9.37 o
  11   1   1      378.78      347.87      8.23 o
  13   1   1     3804.16     3816.18     46.31 o
  15   1   1      833.39      868.51     16.11 o
  17   1   1     7733.28     7581.52     87.69 o
  19   1   1      237.59      256.21     11.14 o
  21   1   1     1123.33     1089.42     24.88 o
  23   1   1      608.67      648.21     19.93 o
  25   1   1      254.93      231.69     15.49 o
  27   1   1      593.43      613.84     23.99 o
  29   1   1        6.64       -4.38     11.77 o
 -28   2   1        5.54       18.33     10.60 o
 -26   2   1      369.09      372.38     18.84 o
 -24   2   1      616.10      540.71     26.71 o
 -22   2   1       72.11       88.16      9.47 o
 -20   2   1       29.08       12.17      6.90 o
 -18   2   1      111.34      125.34      9.51 o
 -16   2   1      132.62      144.43      7.34 o
 -14   2   1     1163.91     1185.64     19.20 o
 -12   2   1       21.64       77.81      4.49 o
 -10   2   1    16213.23    16903.91    169.63 o
  -8   2   1     1041.04      901.02     12.03 o
  -6   2   1     2429.62     2466.98     27.35 o
  -4   2   1     5474.64     5101.79     49.71 o
  -2   2   1     1873.23     1662.88     15.92 o
   0   2   1     1526.18     1810.03     16.95 o
   2   2   1    15175.60    16428.15    154.06 o
   4   2   1      654.21      682.77      9.89 o
   6   2   1      751.12      726.62     10.40 o
   8   2   1     1459.87     1503.54     17.92 o
  10   2   1     1295.56     1017.81     14.06 o
  12   2   1        0.76        1.27      3.63 o
  14   2   1      326.86      250.52      8.43 o
  16   2   1     1212.22     1117.98     20.89 o
  18   2   1     1361.41     1305.44     24.45 o
  20   2   1      113.51      126.95      9.82 o
  22   2   1      277.43      281.62     13.76 o
  24   2   1        0.92        6.66      8.42 o
  26   2   1       20.58       -1.64      9.35 o
  28   2   1       93.32       90.17     16.75 o
 -27   3   1      456.76      474.60     44.54 o
 -25   3   1      130.30      108.42     12.79 o
 -23   3   1        2.60       13.30     12.99 o
 -21   3   1       17.58       24.64      8.41 o
 -19   3   1       25.91        4.13      6.09 o
 -17   3   1     2724.73     2545.66     41.39 o
 -15   3   1       56.16       82.69      6.61 o
 -13   3   1      925.57      963.08     18.62 o
 -11   3   1      247.95      196.19      5.94 o
  -9   3   1      193.99      171.89      5.15 o
  -7   3   1      557.63      498.69      8.32 o
  -5   3   1     4392.90     4720.07     47.07 o
  -3   3   1      674.19      700.18     11.66 o
  -1   3   1     4535.79     5136.26     50.15 o
   1   3   1    16204.91    17151.75    170.11 o
   3   3   1      823.93      874.30     11.59 o
   5   3   1      407.01      524.15      8.13 o
   7   3   1       81.90       74.98      3.50 o
   9   3   1       27.70       35.47      3.31 o
  11   3   1     1863.92     1953.25     26.52 o
  13   3   1      421.22      366.69      9.98 o
  15   3   1      238.25      222.39      9.16 o
  17   3   1       22.41       27.40      6.49 o
  19   3   1     4194.64     4016.01     60.83 o
  21   3   1      256.24      270.32     17.66 o
  23   3   1       23.95       20.50     10.09 o
  25   3   1       32.73       53.75     12.71 o
  27   3   1      228.24      249.93     20.00 o
 -26   4   1       95.05       78.77     17.68 o
 -24   4   1      114.88       96.66     15.67 o
 -22   4   1      476.05      516.64     20.16 o
 -20   4   1      696.92      616.70     20.37 o
 -18   4   1      243.22      260.59     13.16 o
 -16   4   1     2747.69     2780.72     40.69 o
 -14   4   1     2613.03     2491.74     32.05 o
 -12   4   1     1543.13     1518.78     21.37 o
 -10   4   1        5.33        9.07      3.26 o
  -8   4   1       98.00       63.35      5.29 o
  -6   4   1     2225.20     2435.66     28.41 o
  -4   4   1    20294.04    21141.96    199.12 o
  -2   4   1     2360.65     2600.60     29.10 o
   0   4   1     1921.51     2174.23     24.81 o
   2   4   1    16687.18    17823.04    177.41 o
   4   4   1     1319.53     1355.68     17.50 o
   6   4   1     3744.29     3939.86     45.97 o
   8   4   1      753.60      746.67     13.79 o
  10   4   1     1440.14     1316.44     18.79 o
  12   4   1     5709.67     5584.92     61.64 o
  14   4   1      213.51      192.96      8.19 o
  16   4   1      991.27     1001.93     22.68 o
  18   4   1     1460.02     1419.76     31.46 o
  20   4   1      354.09      367.95     16.15 o
  22   4   1        0.05        4.34      9.38 o
  24   4   1      526.09      603.28     29.16 o
  26   4   1      924.95     1081.32     40.72 o
 -25   5   1        8.46       29.61     13.33 o
 -23   5   1      455.81      514.34     26.96 o
 -21   5   1      212.09      205.42     17.95 o
 -19   5   1        0.06      -12.96      8.64 o
 -17   5   1     1322.57     1322.60     29.89 o
 -15   5   1        0.10        5.52      6.17 o
 -13   5   1     1057.42     1044.40     18.50 o
 -11   5   1      344.45      378.43      9.29 o
  -9   5   1      259.56      281.12      8.03 o
  -7   5   1      208.26      161.22      6.19 o
  -5   5   1     1735.96     1807.85     26.06 o
  -3   5   1     8301.02     8260.21     90.50 o
  -1   5   1      138.33       80.87      4.16 o
   1   5   1       36.19       40.17      3.28 o
   3   5   1     1065.65     1049.43     18.22 o
   5   5   1      109.20      167.09      5.68 o
   7   5   1      131.73      109.59      5.08 o
   9   5   1     2708.94     2701.40     33.02 o
  11   5   1       52.61       61.74      5.32 o
  13   5   1      821.79      788.09     17.10 o
  15   5   1      172.94      164.24     10.19 o
  17   5   1       36.40       59.66     10.16 o
  19   5   1        1.35       17.14      8.88 o
  21   5   1        7.89       11.74     10.83 o
  23   5   1      114.50      117.43     16.37 o
  25   5   1      165.70      191.22     20.01 o
 -24   6   1       50.22       62.82     15.14 o
 -22   6   1      223.69      278.42     20.84 o
 -20   6   1        0.06        3.76     10.85 o
 -18   6   1       10.41        8.80      9.95 o
 -16   6   1       54.96       23.97     10.41 o
 -14   6   1      355.32      392.18     16.94 o
 -12   6   1       22.15       21.24      8.16 o
 -10   6   1       92.86      131.23      7.54 o
  -8   6   1      746.49      727.57     14.71 o
  -6   6   1      702.73      693.77     13.55 o
  -4   6   1      293.88      240.48      7.74 o
  -2   6   1      424.29      420.96      9.83 o
   0   6   1       21.08       16.66      3.33 o
   2   6   1     1355.40     1166.60     18.05 o
   4   6   1     3527.14     3425.02     41.89 o
   6   6   1     8189.16     7822.69     82.89 o
   8   6   1      256.53      243.82      8.10 o
  10   6   1      689.31      685.98     15.74 o
  12   6   1      923.91      926.99     25.81 o
  14   6   1      337.82      380.62     17.84 o
  16   6   1      555.30      512.38     20.60 o
  18   6   1      127.16      119.17     14.73 o
  20   6   1       20.19       12.55     10.68 o
  22   6   1      103.51      112.57     16.17 o
  24   6   1       38.20       78.81     16.09 o
 -21   7   1      110.66       99.00     16.30 o
 -19   7   1      880.07      946.11     34.88 o
 -17   7   1       17.26        8.26     11.53 o
 -15   7   1     1334.51     1340.42     49.59 o
 -13   7   1       27.44       32.09     10.47 o
 -11   7   1     2355.70     2333.03     53.46 o
  -9   7   1     1204.96     1203.00     32.83 o
  -7   7   1       32.90       26.05      7.91 o
  -5   7   1     2048.23     2194.12     41.90 o
  -3   7   1      921.17      854.09     19.59 o
  -1   7   1     1322.21     1370.26     23.14 o
   1   7   1     1338.16     1495.27     22.66 o
   3   7   1      210.49      193.24     10.95 o
   5   7   1      125.72       95.64      8.93 o
   7   7   1      125.06      131.63     11.39 o
   9   7   1      138.50      133.67     12.05 o
  11   7   1        0.01        1.81      8.78 o
  13   7   1      642.90      664.52     55.31 o
  15   7   1       35.33       66.33     15.94 o
  17   7   1      238.61      259.99     33.96 o
  19   7   1       31.26       14.99     11.95 o
  21   7   1      224.40      216.83     40.23 o
 -18   8   1       36.07       40.32     17.44 o
 -16   8   1        2.50        4.61     14.21 o
 -14   8   1      106.78       63.89     27.37 o
 -12   8   1      124.96      162.16     18.78 o
 -10   8   1        0.11      -12.72      8.48 o
  -8   8   1       64.57       74.10     11.13 o
  -6   8   1       49.72       44.60      9.09 o
  -4   8   1       32.42       36.96     12.38 o
  -2   8   1       15.44       44.75     16.84 o
   0   8   1     1331.93     1286.71     42.99 o
   2   8   1      436.80      483.03     19.70 o
   4   8   1       14.45       33.12      9.02 o
   6   8   1     1142.90     1157.36     32.82 o
   8   8   1      805.90      787.62     30.12 o
  10   8   1        1.40        3.41     12.60 o
  12   8   1      141.47      141.95     28.65 o
  14   8   1        0.08        1.55     13.49 o
  16   8   1       17.54       27.91     17.85 o
  18   8   1       75.06       88.15     19.75 o
 -15   9   1       21.42       41.64     17.82 o
 -13   9   1        0.06       -7.51     14.17 o
 -11   9   1        0.79        3.76     14.11 o
  -9   9   1      281.65      321.92     17.93 o
  -7   9   1      566.36      591.48     30.55 o
  -5   9   1      608.45      601.01     50.73 o
  -3   9   1       94.67       77.49     14.86 o
  -1   9   1      103.10       84.25     14.62 o
   1   9   1        5.02       -2.38     15.56 o
   3   9   1      122.53      134.85     31.58 o
   5   9   1      341.72      369.35     18.55 o
   7   9   1      784.15      913.14     49.08 o
   9   9   1      377.51      431.53     40.83 o
  11   9   1       51.54       64.58     20.05 o
  13   9   1      194.28      192.96     22.40 o
  15   9   1       60.26      105.32     20.13 o
  -8  10   1      319.75      371.26     25.83 o
  -6  10   1       98.53      144.55     27.46 o
  -4  10   1      515.51      509.74     30.22 o
  -2  10   1     1152.95     1236.86     45.17 o
   0  10   1      482.18      570.33     30.79 o
   2  10   1     1604.59     1516.60     51.12 o
   4  10   1       83.14       82.12     36.43 o
   6  10   1      271.17      297.82     23.74 o
   8  10   1      379.66      414.09     27.68 o
 -28   0   2      567.99      561.99     36.79 o
 -26   0   2      371.34      392.44     30.00 o
 -24   0   2     1479.35     1532.67     45.63 o
 -22   0   2       31.45       24.67     10.70 o
 -20   0   2      849.33      750.81     23.83 o
 -18   0   2     1569.85     1538.44     43.68 o
 -16   0   2      298.18      392.84     14.88 o
 -14   0   2    15455.29    15594.12    237.96 o
 -12   0   2     4600.94     4463.56     73.64 o
 -10   0   2     1791.04     1764.47     29.16 o
  -8   0   2     5095.76     4967.97     70.02 o
  -6   0   2    30405.06    33031.83    397.60 o
  -4   0   2     1258.21      934.93     14.72 o
  -2   0   2    89040.67    80785.04   3223.92 o
   2   0   2   170742.69   142504.81   2709.06 o
   4   0   2     6722.16     7481.51     92.43 o
   6   0   2    15159.84    15363.05    187.13 o
   8   0   2    53710.33    52218.61    687.41 o
  10   0   2    36113.23    36703.75    543.72 o
  12   0   2    33341.45    33336.84    495.96 o
  14   0   2     2383.89     2441.99     46.75 o
  16   0   2      287.81      299.00     13.71 o
  18   0   2       64.08       39.22      8.63 o
  20   0   2     3155.36     2989.35     59.05 o
  22   0   2      542.72      724.38     28.77 o
  24   0   2      487.15      440.33     24.56 o
  26   0   2      679.09      741.57     33.51 o
  28   0   2       72.20      105.80     22.17 o
 -29   1   2       18.45       23.21     12.68 o
 -27   1   2        2.25      -10.40      9.65 o
 -25   1   2        0.46       -5.70     10.73 o
 -23   1   2      303.18      280.91     13.65 o
 -21   1   2      249.97      215.98     12.99 o
 -19   1   2      744.59      754.89     16.56 o
 -17   1   2      138.23      155.73      7.58 o
 -15   1   2     1996.84     1965.72     27.78 o
 -13   1   2      721.67      780.28     14.35 o
 -11   1   2    14024.74    14895.11    150.30 o
  -9   1   2    19002.43    19707.75    196.20 o
  -7   1   2     4177.43     4368.29     43.66 o
  -5   1   2    29724.55    30858.95    262.86 o
  -3   1   2    12131.41    12151.59    104.74 o
  -1   1   2     1977.73     2089.97     24.05 o
   1   1   2    45037.10    43724.64    363.51 o
   3   1   2       24.82       24.50      3.04 o
   5   1   2      260.76      143.20      3.41 o
   7   1   2     1607.67     1630.95     18.13 o
   9   1   2      233.55      314.41      9.92 o
  11   1   2     6570.37     7202.97     75.74 o
  13   1   2     1348.49     1397.59     21.06 o
  15   1   2        6.67        0.54      3.82 o
  17   1   2        2.42        0.10      4.93 o
  19   1   2      722.21      693.24     17.41 o
  21   1   2       28.20       26.70      7.43 o
  23   1   2       23.12       17.14      7.69 o
  25   1   2      104.48       99.57     12.35 o
  27   1   2      124.39      119.00     14.20 o
 -28   2   2      287.59      283.33     18.21 o
 -26   2   2       27.50       24.08      9.95 o
 -24   2   2      160.09      178.44     13.74 o
 -22   2   2      833.48      755.46     23.04 o
 -20   2   2     1298.28     1211.86     23.89 o
 -18   2   2      969.49      930.61     18.41 o
 -16   2   2       66.53       64.40      5.76 o
 -14   2   2     6867.63     6945.20     84.70 o
 -12   2   2     5012.43     5074.85     58.85 o
 -10   2   2     3104.01     3053.67     32.95 o
  -8   2   2     1375.95     1552.41     19.05 o
  -6   2   2    20337.96    20051.46    198.76 o
  -4   2   2     8052.66     7873.04     75.42 o
  -2   2   2    17733.94    17109.01    153.55 o
   0   2   2      734.87      880.69      9.91 o
   2   2   2    41982.69    40847.89    380.94 o
   4   2   2    25154.99    24652.89    257.99 o
   6   2   2       52.05       19.88      2.13 o
   8   2   2      714.17      597.08     10.15 o
  10   2   2     2409.06     2328.35     27.87 o
  12   2   2     1591.05     1573.91     21.97 o
  14   2   2      412.43      434.21     11.87 o
  16   2   2     2033.91     1941.62     30.64 o
  18   2   2     1044.95      982.67     20.71 o
  20   2   2        2.75        8.02      6.97 o
  22   2   2        4.92        6.23      7.21 o
  24   2   2        0.15        3.15      8.15 o
  26   2   2       53.18       55.41     13.09 o
  28   2   2       27.52       22.97     13.29 o
 -27   3   2      642.90      758.42     38.57 o
 -25   3   2      151.74      129.69     13.03 o
 -23   3   2     2067.29     1909.95     40.78 o
 -21   3   2      321.78      233.05     13.81 o
 -19   3   2       12.31       13.75      5.97 o
 -17   3   2     9543.62     9061.50    110.34 o
 -15   3   2     3253.37     3010.91     39.29 o
 -13   3   2     2622.60     2552.82     31.60 o
 -11   3   2       24.57       33.05      3.38 o
  -9   3   2      184.22      360.73      7.44 o
  -7   3   2     3534.94     3715.59     38.41 o
  -5   3   2    18678.02    19861.48    178.12 o
  -3   3   2      402.06      324.83      5.48 o
  -1   3   2    19505.17    19549.57    193.60 o
   1   3   2    15101.18    16051.46    159.52 o
   3   3   2       38.90       57.88      2.92 o
   5   3   2      234.30      187.57      4.73 o
   7   3   2      438.24      381.01      8.08 o
   9   3   2     3496.28     3317.23     41.70 o
  11   3   2      376.74      359.76      9.10 o
  13   3   2      187.78      233.58     10.27 o
  15   3   2     3892.31     3635.86     46.25 o
  17   3   2     1986.76     1944.16     31.74 o
  19   3   2      179.36      203.63     11.62 o
  21   3   2      496.32      491.01     26.97 o
  23   3   2      755.28      727.51     29.24 o
  25   3   2      932.74     1067.34     34.63 o
  27   3   2      181.88      197.93     18.12 o
 -26   4   2       43.89       40.85     15.37 o
 -24   4   2       32.09       32.37     12.90 o
 -22   4   2      405.50      391.42     19.41 o
 -20   4   2      610.20      547.04     19.69 o
 -18   4   2      287.75      271.74     12.63 o
 -16   4   2      199.51      179.64      9.15 o
 -14   4   2      156.89      137.98      7.10 o
 -12   4   2      168.49      207.43      7.01 o
 -10   4   2        5.77        0.79      2.59 o
  -8   4   2      912.12      981.65     14.52 o
  -6   4   2        1.50        8.44      2.64 o
  -4   4   2     3604.27     3849.00     39.52 o
  -2   4   2     1435.77     1378.04     16.20 o
   0   4   2       98.37      126.90      4.33 o
   2   4   2        2.07       14.48      2.66 o
   4   4   2       62.32       96.40      4.11 o
   6   4   2     2043.07     2193.97     31.11 o
   8   4   2       59.37       91.11      4.67 o
  10   4   2      637.63      626.31     11.87 o
  12   4   2      553.89      603.08     14.06 o
  14   4   2      781.97      792.69     24.37 o
  16   4   2     4475.56     4213.27     61.88 o
  18   4   2      447.43      442.41     16.88 o
  20   4   2      430.18      453.71     23.19 o
  22   4   2       36.87       22.94     10.39 o
  24   4   2      131.26      142.42     15.58 o
  26   4   2      156.82      173.41     19.79 o
 -25   5   2       26.00       11.72     13.01 o
 -23   5   2      532.45      579.62     30.74 o
 -21   5   2       51.87       34.26     12.11 o
 -19   5   2      423.62      350.97     17.35 o
 -17   5   2      792.91      680.12     20.23 o
 -15   5   2       53.22       37.80      6.23 o
 -13   5   2     3080.65     2909.50     36.20 o
 -11   5   2       46.24       59.24      4.61 o
  -9   5   2     3546.29     3517.23     40.58 o
  -7   5   2     1003.02     1083.97     15.98 o
  -5   5   2       41.63       48.79      3.82 o
  -3   5   2     9072.15     9451.59     96.87 o
  -1   5   2      220.37      280.72      7.10 o
   1   5   2     5456.54     5463.98     58.10 o
   3   5   2      313.77      309.97     10.41 o
   5   5   2      550.25      486.28      9.60 o
   7   5   2      959.37      894.89     14.36 o
   9   5   2     1491.56     1521.29     22.91 o
  11   5   2     2062.13     1958.85     26.45 o
  13   5   2      995.36      957.28     19.12 o
  15   5   2       42.98       45.51      8.30 o
  17   5   2      282.71      263.14     15.35 o
  19   5   2      360.41      375.34     18.69 o
  21   5   2      108.81      108.68     15.02 o
  23   5   2      898.80      922.90     35.40 o
  25   5   2       15.43       22.48     16.15 o
 -24   6   2       90.70      120.09     17.16 o
 -22   6   2        2.91       -9.47     13.17 o
 -20   6   2      940.36      929.02     33.70 o
 -18   6   2       27.25       18.66     16.27 o
 -16   6   2        3.72       -4.98     14.16 o
 -14   6   2      297.34      281.90     12.78 o
 -12   6   2       79.16       85.48      9.24 o
 -10   6   2      118.91      101.08      6.28 o
  -8   6   2     2663.32     2711.20     33.20 o
  -6   6   2      669.63      613.39     11.70 o
  -4   6   2       95.63      101.80      6.13 o
  -2   6   2     1584.93     1562.67     22.21 o
   0   6   2       94.47      102.08      5.19 o
   2   6   2        5.21       14.78      3.72 o
   4   6   2      149.57      130.66      5.98 o
   6   6   2     2102.33     2167.51     27.78 o
   8   6   2      255.69      254.02     10.79 o
  10   6   2      341.16      338.74     12.31 o
  12   6   2     1704.71     1643.58     37.34 o
  14   6   2     1346.82     1339.64     34.41 o
  16   6   2      259.76      286.84     21.40 o
  18   6   2      941.70      903.53     32.22 o
  20   6   2        7.90       11.56     10.88 o
  22   6   2        0.56       10.81     11.60 o
 -21   7   2       16.12       21.95     20.76 o
 -19   7   2        2.01       15.45     11.62 o
 -17   7   2       42.51       42.83     12.55 o
 -15   7   2       59.78       65.39     12.42 o
 -13   7   2      797.69      719.24     26.17 o
 -11   7   2      315.47      298.52     16.54 o
  -9   7   2      438.41      451.50     18.77 o
  -7   7   2       27.83       30.29      9.47 o
  -5   7   2     2216.23     2075.87     39.76 o
  -3   7   2      475.13      548.65     18.57 o
  -1   7   2     2894.62     2948.09     47.96 o
   1   7   2      596.71      470.95     13.90 o
   3   7   2     1058.33     1064.23     30.67 o
   5   7   2      519.59      404.45     15.67 o
   7   7   2       20.63       14.18      8.14 o
   9   7   2      108.84      133.57     12.35 o
  11   7   2      185.93      175.53     18.06 o
  13   7   2      892.29      791.77     75.01 o
  15   7   2      384.63      320.23     28.20 o
  17   7   2       31.58       32.04     14.02 o
  19   7   2      176.15      175.72     18.27 o
  21   7   2        5.23       11.87     13.26 o
 -18   8   2      139.14      137.51     21.26 o
 -16   8   2      252.31      248.43     23.48 o
 -14   8   2       36.25       48.07     28.47 o
 -12   8   2      364.69      346.34     20.18 o
 -10   8   2       94.58       93.20     11.42 o
  -8   8   2      159.77      157.33     13.88 o
  -6   8   2      123.90      129.25     15.30 o
  -4   8   2      218.92      166.00     16.10 o
  -2   8   2     2801.80     2870.33     76.21 o
   0   8   2       11.61       16.25     11.60 o
   2   8   2     1297.93     1276.82     34.10 o
   4   8   2        9.61       39.22      9.52 o
   6   8   2       57.28       65.51     10.85 o
   8   8   2     1054.20     1040.41     39.37 o
  10   8   2       50.96       30.96     13.81 o
  12   8   2     1265.52     1269.97     47.14 o
  14   8   2      244.02      265.99     22.97 o
  16   8   2      119.95      123.67     19.82 o
  18   8   2      198.99      172.91     23.35 o
 -15   9   2       75.06      108.48     42.93 o
 -13   9   2      516.63      523.27     31.68 o
 -11   9   2      257.35      265.99     16.02 o
  -9   9   2      281.22      359.52     17.77 o
  -7   9   2      738.12      817.93     35.15 o
  -5   9   2        9.27        7.62     12.17 o
  -3   9   2      132.26      151.78     16.76 o
  -1   9   2       52.78       56.47     13.34 o
   1   9   2       31.01       27.32     12.17 o
   3   9   2        0.23       -0.34      8.67 o
   5   9   2      651.29      636.45     30.85 o
   7   9   2        0.88       21.43     13.86 o
   9   9   2      116.93      161.75     33.50 o
  11   9   2       54.72       61.80     16.07 o
  13   9   2      651.61      755.21     37.64 o
  -8  10   2      128.36      186.30     20.56 o
  -6  10   2      199.97      201.49     20.45 o
  -4  10   2       97.07      118.44     17.75 o
  -2  10   2      207.50      229.16     21.24 o
   0  10   2       39.40       53.11     15.30 o
   2  10   2        3.04       11.75     16.48 o
   4  10   2      243.94      248.10     31.49 o
   6  10   2        1.28       27.02     14.77 o
   8  10   2      234.66      268.67     41.10 o
 -29   1   3       21.35       24.40     12.29 o
 -27   1   3      491.12      531.90     24.87 o
 -25   1   3       85.31      100.25     18.67 o
 -23   1   3        0.13       -2.67      7.03 o
 -21   1   3     1693.78     1602.13     31.25 o
 -19   1   3       86.08      108.59      7.47 o
 -17   1   3     2518.34     2389.86     33.10 o
 -15   1   3      272.08      269.54      8.63 o
 -13   1   3    10779.76    10909.01    112.50 o
 -11   1   3    20767.26    21535.61    227.89 o
  -9   1   3     1345.91     1494.74     19.88 o
  -7   1   3    26439.73    26871.06    239.83 o
  -5   1   3    34051.14    34172.51    291.02 o
  -3   1   3     1335.17     1781.43     15.48 o
  -1   1   3    12801.27    13179.74    160.23 o
   1   1   3     8251.56     7772.82     68.07 o
   3   1   3     8108.90     7341.36     66.92 o
   5   1   3     4496.80     4233.36     40.04 o
   7   1   3      984.47     1203.34     14.68 o
   9   1   3      483.98      424.29     10.19 o
  11   1   3     1038.18     1140.65     16.50 o
  13   1   3     2377.81     2289.01     30.59 o
  15   1   3     1402.63     1256.31     23.04 o
  17   1   3      275.01      298.03     11.03 o
  19   1   3     2204.49     2048.27     33.69 o
  21   1   3      345.00      363.54     14.69 o
  23   1   3      150.90      179.72     12.06 o
  25   1   3      796.33      847.92     24.54 o
  27   1   3      200.56      198.05     16.31 o
 -28   2   3      825.92      847.97     36.17 o
 -26   2   3       38.39       35.55     10.21 o
 -24   2   3      853.24      828.15     25.60 o
 -22   2   3       20.91        8.99      7.90 o
 -20   2   3      242.38      237.46     10.75 o
 -18   2   3     4112.13     3871.04     53.04 o
 -16   2   3       62.16       60.18      6.21 o
 -14   2   3     1804.21     1708.96     24.78 o
 -12   2   3       58.30       84.92      4.98 o
 -10   2   3      303.68      246.59      6.96 o
  -8   2   3      119.24       51.70      2.97 o
  -6   2   3     1678.48     1531.11     17.24 o
  -4   2   3    15119.79    15875.18    136.80 o
  -2   2   3    13676.67    13968.38    126.25 o
   0   2   3    15223.23    14846.91    149.48 o
   2   2   3    11991.86    12147.46    115.04 o
   4   2   3     4974.67     5001.79     49.11 o
   6   2   3     7228.12     6941.83     71.55 o
   8   2   3     1946.61     1999.12     23.89 o
  10   2   3     3108.80     2837.24     33.03 o
  12   2   3     2550.92     2875.53     36.48 o
  14   2   3     4281.68     4271.63     52.10 o
  16   2   3       10.36        2.56      5.14 o
  18   2   3        2.88        7.89      5.89 o
  20   2   3     3014.37     2764.66     46.11 o
  22   2   3       22.06       14.72      7.81 o
  24   2   3      294.65      310.24     16.77 o
  26   2   3       79.95       95.90     14.44 o
  28   2   3        8.48        7.17     12.04 o
 -27   3   3      161.21      153.35     16.24 o
 -25   3   3      330.50      298.11     18.86 o
 -23   3   3        6.40       21.21      9.12 o
 -21   3   3      451.48      460.55     19.92 o
 -19   3   3      234.16      211.95     10.93 o
 -17   3   3      527.99      569.00     15.19 o
 -15   3   3      890.90      865.09     18.82 o
 -13   3   3      868.23      920.36     15.36 o
 -11   3   3      588.94      532.61     10.25 o
  -9   3   3     1540.70     1703.31     20.35 o
  -7   3   3     1009.77     1108.91     17.85 o
  -5   3   3    19611.70    20597.05    184.69 o
  -3   3   3     2602.99     2733.78     28.11 o
  -1   3   3     5754.91     6156.48     66.82 o
   1   3   3      151.37      193.43      5.35 o
   3   3   3    15926.75    17316.93    182.60 o
   5   3   3      611.87      609.33      8.99 o
   7   3   3     1611.18     1756.21     21.66 o
   9   3   3       95.66      134.86      5.47 o
  11   3   3      774.81      715.85     13.39 o
  13   3   3     3493.06     3340.02     42.27 o
  15   3   3       18.24       20.88      5.15 o
  17   3   3     1561.93     1439.11     26.04 o
  19   3   3       26.63       18.40      7.07 o
  21   3   3      636.40      671.05     21.92 o
  23   3   3       50.95       25.90     10.45 o
  25   3   3       11.87       18.65     11.63 o
  27   3   3       99.91       96.67     15.63 o
 -26   4   3        9.36        3.68     13.97 o
 -24   4   3      244.10      286.56     18.13 o
 -22   4   3      372.70      366.43     19.01 o
 -20   4   3       92.33       97.60     14.35 o
 -18   4   3     6612.22     6411.20     88.87 o
 -16   4   3      550.82      553.87     14.72 o
 -14   4   3      939.20      932.31     17.03 o
 -12   4   3      286.19      277.87      8.00 o
 -10   4   3      181.95      140.21      5.52 o
  -8   4   3     1331.14     1380.05     18.69 o
  -6   4   3     2990.95     3138.80     33.34 o
  -4   4   3     3976.34     3960.58     38.63 o
  -2   4   3     6354.54     7282.53     74.94 o
   0   4   3    21451.97    22331.76    221.49 o
   2   4   3      191.42      265.89      6.18 o
   4   4   3    10286.09    11420.67    122.93 o
   6   4   3     1673.74     1507.00     20.81 o
   8   4   3     6388.54     5844.98     62.71 o
  10   4   3    10519.62    10324.49    131.27 o
  12   4   3     1737.41     1811.04     28.01 o
  14   4   3     6431.24     6243.29     80.04 o
  16   4   3      319.77      278.34     11.42 o
  18   4   3       62.12       53.03      8.11 o
  20   4   3        0.17        1.78      8.75 o
  22   4   3      320.70      309.18     18.30 o
  24   4   3      935.38     1089.90     34.69 o
  26   4   3      180.10      188.48     20.22 o
 -25   5   3       45.16       30.58     13.74 o
 -23   5   3      281.86      262.29     31.92 o
 -21   5   3       82.12       94.83     14.20 o
 -19   5   3      101.73       89.34     11.58 o
 -17   5   3      611.47      558.47     18.16 o
 -15   5   3      498.71      479.08     13.76 o
 -13   5   3       14.54       11.16      4.21 o
 -11   5   3      344.87      354.23      9.47 o
  -9   5   3     1189.25     1186.89     17.48 o
  -7   5   3     2728.89     2722.67     32.01 o
  -5   5   3      653.12      630.48     10.73 o
  -3   5   3       99.82      117.08      6.17 o
  -1   5   3     2406.35     2633.91     30.43 o
   1   5   3      332.36      312.40      7.30 o
   3   5   3      373.78      343.17      7.79 o
   5   5   3       10.72       27.21      3.48 o
   7   5   3       71.45       73.72      5.06 o
   9   5   3      180.84      214.48      7.41 o
  11   5   3       89.69       74.09      6.44 o
  13   5   3      204.48      214.10      9.53 o
  15   5   3     2561.65     2491.33     50.45 o
  17   5   3     1137.93     1102.90     30.28 o
  19   5   3       84.38       79.25     11.82 o
  21   5   3      243.49      218.77     18.42 o
  23   5   3       23.05       28.08     12.76 o
  25   5   3       16.80        6.43     25.15 o
 -24   6   3      176.82      205.56     26.79 o
 -22   6   3        0.35       -2.26     11.59 o
 -20   6   3      316.57      361.31     30.96 o
 -18   6   3      121.04      122.31     14.42 o
 -16   6   3      110.71      100.20     12.42 o
 -14   6   3       14.85       18.29      6.84 o
 -12   6   3     1813.43     1740.13     36.80 o
 -10   6   3     1176.62     1162.22     20.42 o
  -8   6   3      139.74      158.11      7.04 o
  -6   6   3       51.16       83.29      4.92 o
  -4   6   3      229.78      218.10      7.29 o
  -2   6   3     1170.56     1168.85     16.98 o
   0   6   3     1214.33     1295.38     18.18 o
   2   6   3      180.53      194.08      6.35 o
   4   6   3      323.18      296.72      8.18 o
   6   6   3      111.42      137.17      6.23 o
   8   6   3     3534.56     3449.46     46.35 o
  10   6   3      788.83      690.90     17.24 o
  12   6   3     2292.70     2333.36     53.83 o
  14   6   3     3784.64     3753.19     70.80 o
  16   6   3       40.02       37.11     19.13 o
  18   6   3     1364.48     1293.51     34.27 o
  20   6   3      812.90      874.68     32.58 o
  22   6   3      120.61      136.47     17.46 o
 -21   7   3      255.39      229.85     23.41 o
 -19   7   3       27.10       34.25     12.81 o
 -17   7   3      799.39      797.05     38.23 o
 -15   7   3      568.26      592.27     24.28 o
 -13   7   3      883.69      832.29     28.40 o
 -11   7   3      740.11      708.47     34.24 o
  -9   7   3      168.84      172.38     15.94 o
  -7   7   3      726.13      729.46     21.85 o
  -5   7   3        1.89       -2.13      7.09 o
  -3   7   3     9090.78     8866.60    124.96 o
  -1   7   3     4754.69     4705.77     64.46 o
   1   7   3     1305.11     1411.45     25.01 o
   3   7   3     2612.63     2462.27     41.49 o
   5   7   3     1963.42     1942.19     34.88 o
   7   7   3       58.32       60.32      7.96 o
   9   7   3      680.13      675.10     24.58 o
  11   7   3      192.00      186.92     18.28 o
  13   7   3      304.93      317.90     41.93 o
  15   7   3       13.95       -2.01     12.32 o
  17   7   3       11.06       11.48     13.42 o
  19   7   3        1.98       -0.84     12.75 o
  21   7   3       34.65       54.81     15.27 o
 -18   8   3        7.17        8.90     15.48 o
 -16   8   3        4.43       12.97     14.34 o
 -14   8   3      373.27      381.92     19.86 o
 -12   8   3       20.31       30.80      9.64 o
 -10   8   3        3.79       -0.95      7.78 o
  -8   8   3      449.08      463.18     24.41 o
  -6   8   3        0.70      -14.38      9.59 o
  -4   8   3        0.99       13.67     10.86 o
  -2   8   3      396.58      384.50     22.54 o
   0   8   3      163.45      214.37     11.58 o
   2   8   3      213.17      231.77     14.22 o
   4   8   3     1989.46     2027.14     47.45 o
   6   8   3      306.73      274.93     16.18 o
   8   8   3       37.31       36.15     12.60 o
  10   8   3      445.85      442.59     47.24 o
  12   8   3      208.09      202.85     20.75 o
  14   8   3      174.68      251.52     29.84 o
  16   8   3        0.01       12.16     15.40 o
  18   8   3      174.00      166.08     23.52 o
 -15   9   3      171.82      213.54     23.03 o
 -13   9   3       81.93       97.57     18.25 o
 -11   9   3      629.87      626.42     22.27 o
  -9   9   3        0.55       22.12     13.37 o
  -7   9   3      515.45      529.29     28.33 o
  -5   9   3       41.33       57.99     13.48 o
  -3   9   3      244.52      238.07     19.20 o
  -1   9   3        0.10      -11.82     10.67 o
   1   9   3      407.36      393.04     23.14 o
   3   9   3      325.47      267.59     27.92 o
   5   9   3       86.81      100.77     15.68 o
   7   9   3      840.21      825.08     34.95 o
   9   9   3       26.19       18.97     13.55 o
  11   9   3      262.99      276.65     23.67 o
  13   9   3        0.34        7.70     14.75 o
  -8  10   3       17.75       34.50     14.56 o
  -6  10   3      494.20      516.78     28.90 o
  -4  10   3      435.42      439.30     36.07 o
  -2  10   3       75.15       95.17     29.20 o
   0  10   3      979.71     1042.85     40.39 o
   2  10   3       51.15       36.32     13.82 o
   4  10   3      708.81      756.35     33.97 o
   6  10   3      712.78      745.70     34.32 o
   8  10   3       34.60       26.45     15.11 o
 -30   0   4      186.24      193.59     27.15 o
 -28   0   4      359.63      418.17     32.50 o
 -26   0   4      208.22      281.13     35.70 o
 -24   0   4      239.42      241.95     21.99 o
 -22   0   4     6405.69     6175.76    124.17 o
 -20   0   4     1964.95     1775.54     51.26 o
 -18   0   4      749.84      758.32     27.34 o
 -16   0   4     5441.47     5369.34     89.83 o
 -14   0   4     1418.43     1532.90     31.81 o
 -12   0   4       60.01       67.09      6.06 o
 -10   0   4     2731.63     2258.10     35.61 o
  -8   0   4      162.26      259.65     12.98 o
  -6   0   4     6213.00     6661.18    102.19 o
  -4   0   4     1890.34     2242.27     29.42 o
  -2   0   4    16320.47    16289.44    183.24 o
   0   0   4     3874.65     4097.28     55.96 o
   2   0   4     6467.41     6043.34     74.82 o
   4   0   4     2096.53     2274.80     31.08 o
   6   0   4     3072.67     3015.56     58.33 o
   8   0   4    13693.20    14918.34    200.73 o
  10   0   4    12432.36    13400.88    229.59 o
  12   0   4     1241.27     1196.10     26.38 o
  14   0   4     1053.92     1381.89     31.25 o
  16   0   4      276.99      259.02     13.30 o
  18   0   4     3247.90     2798.18     63.84 o
  20   0   4     1253.56     1340.35     40.02 o
  22   0   4       51.84       27.19     10.66 o
  24   0   4     1363.34     1445.59     50.23 o
  26   0   4      119.41      115.71     26.45 o
  28   0   4      323.29      289.45     30.27 o
 -29   1   4      169.43      181.51     18.17 o
 -27   1   4        0.00       -1.89     10.05 o
 -25   1   4        8.04       -0.34      7.91 o
 -23   1   4      125.55      151.60     11.28 o
 -21   1   4       51.49       39.40      8.17 o
 -19   1   4       65.47       82.29      7.03 o
 -17   1   4        8.39        5.69      4.32 o
 -15   1   4      240.69      266.26      8.54 o
 -13   1   4     1590.79     1728.57     24.20 o
 -11   1   4     1204.18     1318.74     18.92 o
  -9   1   4     2520.54     2412.00     27.68 o
  -7   1   4     3361.70     3644.74     35.21 o
  -5   1   4       15.80       25.57      2.32 o
  -3   1   4     4288.19     4418.88     35.14 o
  -1   1   4       32.97       16.48      2.80 o
   1   1   4    10276.76    10116.75     88.41 o
   3   1   4    20941.14    20454.46    182.84 o
   5   1   4     2145.10     2297.52     24.34 o
   7   1   4      829.19      929.87     12.21 o
   9   1   4        9.35       16.78      3.09 o
  11   1   4     1399.03     1406.77     19.28 o
  13   1   4      451.28      398.65     10.12 o
  15   1   4       29.99       34.55      5.83 o
  17   1   4     1081.51     1080.09     29.46 o
  19   1   4     1151.38     1099.80     22.65 o
  21   1   4      380.09      403.88     20.62 o
  23   1   4        3.79        0.97      7.39 o
  25   1   4        0.16       15.25      8.68 o
  27   1   4        5.88       20.61     12.21 o
 -28   2   4      148.87      145.25     19.08 o
 -26   2   4      617.33      601.69     23.01 o
 -24   2   4      715.60      710.80     23.75 o
 -22   2   4      199.46      209.87     13.13 o
 -20   2   4      479.25      507.90     15.30 o
 -18   2   4      414.32      485.91     14.26 o
 -16   2   4      284.98      284.83     13.07 o
 -14   2   4      820.19      940.65     16.16 o
 -12   2   4     3833.08     4021.15     44.96 o
 -10   2   4     6321.96     6580.46     69.03 o
  -8   2   4     2398.09     2319.39     25.31 o
  -6   2   4     2940.43     2824.08     27.90 o
  -4   2   4    17965.64    18565.84    159.75 o
  -2   2   4    11977.21    12034.64    121.52 o
   0   2   4      699.04      691.12      9.73 o
   2   2   4    13311.73    13461.93    127.51 o
   4   2   4     7465.49     7762.46     74.81 o
   6   2   4     6468.79     6316.74     69.52 o
   8   2   4     2056.74     2039.78     24.45 o
  10   2   4      353.19      377.81      8.53 o
  12   2   4     1137.60     1030.27     17.40 o
  14   2   4     1296.10     1268.89     20.74 o
  16   2   4     2621.20     2445.52     36.71 o
  18   2   4      123.58      112.05      9.72 o
  20   2   4        4.03        6.46      6.76 o
  22   2   4        1.42        1.05      8.45 o
  24   2   4      191.93      189.89     16.13 o
  26   2   4       62.55       64.21     13.47 o
 -27   3   4       38.07       31.25     12.38 o
 -25   3   4      337.50      347.30     19.77 o
 -23   3   4      450.64      393.22     18.00 o
 -21   3   4        6.18        3.02      7.64 o
 -19   3   4     5538.83     5474.91     71.79 o
 -17   3   4      444.33      507.58     13.27 o
 -15   3   4     8401.04     8234.79     88.07 o
 -13   3   4     1859.98     1939.56     25.33 o
 -11   3   4     1158.73      998.23     14.25 o
  -9   3   4     4154.34     4513.22     46.53 o
  -7   3   4      582.97      617.13      8.97 o
  -5   3   4    26497.05    26607.88    227.64 o
  -3   3   4     1319.45     1588.73     18.53 o
  -1   3   4    22625.21    23472.59    265.77 o
   1   3   4    26252.82    26695.25    357.59 o
   3   3   4      309.83      296.20      8.06 o
   5   3   4      171.56      152.26      4.35 o
   7   3   4     3797.03     4382.59     50.29 o
   9   3   4     5332.46     5042.81     62.19 o
  11   3   4     2052.41     2092.66     28.37 o
  13   3   4     4520.49     4209.75     51.45 o
  15   3   4      957.02      986.67     22.30 o
  17   3   4     1045.96     1063.32     21.72 o
  19   3   4       17.99       20.32      8.27 o
  21   3   4      467.19      459.19     26.03 o
  23   3   4      527.88      561.35     23.93 o
  25   3   4      105.21      111.93     15.41 o
  27   3   4      457.32      529.09     37.90 o
 -26   4   4      152.08      195.26     22.98 o
 -24   4   4       56.45       47.39     11.57 o
 -22   4   4      962.22      912.70     34.21 o
 -20   4   4      351.41      365.14     18.19 o
 -18   4   4     1190.24     1174.74     25.46 o
 -16   4   4      291.47      342.69     10.92 o
 -14   4   4       78.14       75.59      5.72 o
 -12   4   4       36.04       13.25      3.67 o
 -10   4   4      526.31      584.30     10.43 o
  -8   4   4      235.73      282.56      6.78 o
  -6   4   4     3817.73     3873.79     40.04 o
  -4   4   4     1165.05     1170.47     14.27 o
  -2   4   4     2675.66     2972.93     34.66 o
   0   4   4       57.96       88.22      3.99 o
   2   4   4      197.72      245.62      6.73 o
   4   4   4     1399.56     1779.31     24.73 o
   6   4   4      755.12      842.02     15.34 o
   8   4   4      893.56      756.81     13.44 o
  10   4   4      328.70      350.95     12.13 o
  12   4   4        0.63       11.43      4.55 o
  14   4   4     4836.40     4531.79     56.97 o
  16   4   4      111.60      105.93      8.82 o
  18   4   4      282.76      285.35     16.34 o
  20   4   4      225.53      232.72     15.49 o
  22   4   4       10.63        9.60     10.91 o
  24   4   4       13.83       24.61     11.84 o
  26   4   4      133.56      119.33     24.29 o
 -25   5   4       47.08       65.35     15.77 o
 -23   5   4       79.37       89.53     14.87 o
 -21   5   4       44.51       44.93     13.56 o
 -19   5   4       10.01       14.72      8.99 o
 -17   5   4       55.84       50.76      8.61 o
 -15   5   4     2027.41     1850.66     32.33 o
 -13   5   4      228.38      206.82      8.16 o
 -11   5   4     4007.94     3773.40     41.35 o
  -9   5   4      575.25      629.05     11.60 o
  -7   5   4      414.77      415.90      9.33 o
  -5   5   4     3497.75     3385.63     37.75 o
  -3   5   4      274.60      257.50      6.60 o
  -1   5   4     5274.18     5650.10     59.85 o
   1   5   4       10.71        4.03      2.75 o
   3   5   4     2900.70     2958.31     33.88 o
   5   5   4     3869.80     4173.94     46.27 o
   7   5   4       48.74       49.47      4.72 o
   9   5   4     4075.72     3903.90     51.06 o
  11   5   4       97.12       86.56      6.69 o
  13   5   4     1597.63     1539.19     28.66 o
  15   5   4       25.45       27.99      8.42 o
  17   5   4      404.68      368.35     17.68 o
  19   5   4      746.64      797.68     26.92 o
  21   5   4      149.53      178.04     17.01 o
  23   5   4       43.55       62.18     15.28 o
 -24   6   4      104.91      109.83     16.84 o
 -22   6   4      619.17      637.67     29.95 o
 -20   6   4      258.48      244.06     22.05 o
 -18   6   4      298.52      287.61     18.97 o
 -16   6   4      468.32      484.41     18.90 o
 -14   6   4      560.06      511.94     16.54 o
 -12   6   4       82.95       88.96      8.86 o
 -10   6   4      467.36      482.84     12.18 o
  -8   6   4      425.45      442.29      9.83 o
  -6   6   4      510.29      513.14     10.09 o
  -4   6   4       10.16        3.73      3.45 o
  -2   6   4       22.58       28.06      3.78 o
   0   6   4      332.12      302.13      7.77 o
   2   6   4      540.60      520.16     10.17 o
   4   6   4        0.02       -1.59      3.20 o
   6   6   4      502.81      494.10     11.46 o
   8   6   4        8.36       20.94      5.27 o
  10   6   4       38.92       43.10      9.66 o
  12   6   4      182.35      172.00     16.94 o
  14   6   4      183.57      265.31     15.82 o
  16   6   4      481.74      473.11     20.02 o
  18   6   4      388.28      454.44     20.52 o
  20   6   4      188.40      210.73     17.98 o
  22   6   4       67.00       90.57     15.40 o
 -21   7   4       11.05       -7.44     11.85 o
 -19   7   4      154.16      125.75     16.16 o
 -17   7   4      163.73      164.87     20.41 o
 -15   7   4      829.74      743.96     32.89 o
 -13   7   4       10.94       16.56      8.72 o
 -11   7   4      273.37      305.52     18.24 o
  -9   7   4      181.77      169.34     10.88 o
  -7   7   4     5136.18     4955.08     83.61 o
  -5   7   4       39.09       40.05     14.14 o
  -3   7   4     2446.25     2370.10     39.59 o
  -1   7   4      105.45      163.17      8.42 o
   1   7   4     5767.52     5590.75     74.73 o
   3   7   4     1477.92     1315.72     26.18 o
   5   7   4     1373.14     1205.69     24.91 o
   7   7   4        0.74        1.45      5.97 o
   9   7   4     1086.67     1037.20     37.98 o
  11   7   4     1124.47      955.38     72.18 o
  13   7   4        2.57       19.77     12.58 o
  15   7   4       49.08       40.34     15.29 o
  17   7   4       33.72       27.31     14.90 o
  19   7   4       35.92       35.29     13.30 o
 -18   8   4      209.22      224.06     23.76 o
 -16   8   4      545.13      553.49     36.41 o
 -14   8   4      265.42      316.56     17.32 o
 -12   8   4     1487.61     1462.63     37.31 o
 -10   8   4      314.95      297.64     14.31 o
  -8   8   4       64.55       44.06     18.03 o
  -6   8   4      789.95      741.55     30.67 o
  -4   8   4      139.59      175.44     11.75 o
  -2   8   4       47.63       40.02      8.11 o
   0   8   4     1337.84     1391.28     29.78 o
   2   8   4       15.75       32.66      7.97 o
   4   8   4      273.48      290.45     15.04 o
   6   8   4      405.63      439.49     24.07 o
   8   8   4       47.00       25.51     24.35 o
  10   8   4     1790.04     1873.56     58.08 o
  12   8   4      372.56      334.85     23.91 o
  14   8   4      517.55      530.64     50.08 o
  16   8   4      374.14      451.75     30.59 o
 -15   9   4      180.49      187.98     16.41 o
 -13   9   4       33.08       71.66     11.11 o
 -11   9   4      233.48      255.60     34.60 o
  -9   9   4      412.60      438.88     26.26 o
  -7   9   4      215.59      219.00     19.20 o
  -5   9   4      713.90      802.97     32.89 o
  -3   9   4      230.17      221.43     21.51 o
  -1   9   4        0.13       -3.46      9.56 o
   1   9   4      109.91      115.84     14.46 o
   3   9   4      174.24      140.07     15.28 o
   5   9   4      281.69      326.19     21.61 o
   7   9   4       23.56       16.06     11.96 o
   9   9   4       24.63       12.41     13.14 o
  11   9   4        0.85       -3.50     13.21 o
  13   9   4       74.58       77.07     17.94 o
  -8  10   4      132.33      155.59     18.49 o
  -6  10   4       16.12        3.79     12.50 o
  -4  10   4       10.49       16.08     11.85 o
  -2  10   4       50.76       72.16     12.47 o
   0  10   4      224.23      245.72     18.90 o
   2  10   4       81.06       80.05     13.19 o
   4  10   4       13.29       36.06     12.99 o
   6  10   4      631.43      688.74     31.49 o
 -29   1   5       33.38       42.95     14.41 o
 -27   1   5       43.40       28.85     13.66 o
 -25   1   5       10.96        5.83     12.21 o
 -23   1   5      807.32      768.56     23.53 o
 -21   1   5      547.06      480.71     16.49 o
 -19   1   5     3958.94     3842.34     49.53 o
 -17   1   5     1120.25     1034.46     18.41 o
 -15   1   5     1587.45     1469.87     24.97 o
 -13   1   5     2428.26     2383.31     30.99 o
 -11   1   5      151.98      172.73      6.09 o
  -9   1   5    17999.53    17416.95    165.01 o
  -7   1   5     2204.83     2203.05     23.65 o
  -5   1   5     9662.57     9066.13     73.07 o
  -3   1   5    30491.30    32545.35    241.79 o
  -1   1   5    31623.17    33710.74    324.01 o
   1   1   5       98.10      180.65      3.15 o
   3   1   5      730.02      639.58      7.97 o
   5   1   5     5496.37     5672.15     58.81 o
   7   1   5        0.10       10.88      2.33 o
   9   1   5    24554.64    24668.15    245.26 o
  11   1   5     1022.71      897.87     14.33 o
  13   1   5        3.58       -1.76      3.50 o
  15   1   5     5437.25     5147.02     66.30 o
  17   1   5      502.97      399.79     12.94 o
  19   1   5      703.23      737.06     19.72 o
  21   1   5       34.99       27.95      7.81 o
  23   1   5      575.42      603.02     19.85 o
  25   1   5      401.70      462.80     18.60 o
  27   1   5      240.25      258.86     19.99 o
 -28   2   5       68.07       99.89     17.29 o
 -26   2   5      364.24      363.22     20.27 o
 -24   2   5        7.82       -2.41      8.23 o
 -22   2   5      181.21      180.41     12.61 o
 -20   2   5        2.37        1.21      5.26 o
 -18   2   5      322.65      376.06     11.50 o
 -16   2   5     1096.38     1020.50     16.94 o
 -14   2   5     1856.13     1763.73     23.65 o
 -12   2   5     1186.72      998.22     15.12 o
 -10   2   5      898.17     1212.19     15.62 o
  -8   2   5      845.28      954.32     13.17 o
  -6   2   5     1604.88     1572.17     16.81 o
  -4   2   5    12556.48    12952.19    117.31 o
  -2   2   5     7742.22     7402.18     86.17 o
   0   2   5     1116.17     1215.20     18.92 o
   2   2   5     6014.48     6035.62     58.77 o
   4   2   5     2895.59     3198.50     32.68 o
   6   2   5     4495.60     4916.83     51.84 o
   8   2   5     2754.79     2390.98     29.83 o
  10   2   5     1156.40     1146.37     17.60 o
  12   2   5     4525.68     4269.99     51.34 o
  14   2   5      840.56      900.44     16.79 o
  16   2   5      462.83      457.66     13.48 o
  18   2   5     2117.01     2000.65     36.43 o
  20   2   5       53.37       67.97      9.00 o
  22   2   5      493.74      481.74     17.68 o
  24   2   5        0.68        5.63     10.26 o
  26   2   5      136.67      170.42     16.96 o
 -29   3   5        4.61       25.24     14.72 o
 -27   3   5       11.88       15.56     11.11 o
 -25   3   5      203.30      182.80     16.04 o
 -23   3   5      300.55      301.50     17.88 o
 -21   3   5     1013.00      918.61     25.39 o
 -19   3   5       17.34       31.22      7.71 o
 -17   3   5      133.94      142.68      7.23 o
 -15   3   5      150.52      152.42      6.78 o
 -13   3   5      119.26      102.79      5.12 o
 -11   3   5     1469.00     1714.59     22.18 o
  -9   3   5     1015.39     1081.21     14.35 o
  -7   3   5      239.36      211.68      7.39 o
  -5   3   5     2112.58     2197.03     22.58 o
  -3   3   5    14935.43    15878.41    168.48 o
  -1   3   5        0.07       29.07      3.13 o
   1   3   5     3012.22     3429.35     42.17 o
   3   3   5     2596.59     2881.35     31.65 o
   5   3   5      148.30      184.61      6.56 o
   7   3   5       79.85       82.72      6.80 o
   9   3   5      196.38      183.95      7.08 o
  11   3   5     4026.13     3935.06     62.51 o
  13   3   5      646.73      768.49     15.30 o
  15   3   5     1360.15     1327.32     23.87 o
  17   3   5       33.39       33.44      7.12 o
  19   3   5      193.77      225.54     11.99 o
  21   3   5      186.80      171.09     14.52 o
  23   3   5       48.49       48.65     11.65 o
  25   3   5       14.61        7.64     10.91 o
 -28   4   5       60.14       46.62     16.44 o
 -26   4   5      398.02      414.86     22.61 o
 -24   4   5      585.25      605.97     24.71 o
 -22   4   5      180.06      167.15     14.70 o
 -20   4   5     3006.11     2843.14     58.03 o
 -18   4   5      698.68      680.49     17.41 o
 -16   4   5     3878.67     3782.26     48.17 o
 -14   4   5      505.43      454.31     13.07 o
 -12   4   5       19.82        8.05      3.48 o
 -10   4   5     6646.49     6649.17     67.07 o
  -8   4   5     2844.92     3285.92     36.97 o
  -6   4   5      212.56      249.50      5.80 o
  -4   4   5      136.75      160.92      4.64 o
  -2   4   5      312.47      182.58      6.12 o
   0   4   5      798.89      775.20     13.97 o
   2   4   5     7147.37     7754.32     90.55 o
   4   4   5     1719.29     2204.11     40.88 o
   6   4   5     1604.78     1463.41     21.81 o
   8   4   5     3180.32     3166.49     36.69 o
  10   4   5      413.98      372.19     12.31 o
  12   4   5     9138.41     8832.47    106.59 o
  14   4   5       21.47       27.39      6.10 o
  16   4   5      660.06      620.94     19.19 o
  18   4   5      155.94      218.98     13.36 o
  20   4   5       30.41       23.24     10.00 o
  22   4   5      450.10      514.14     22.92 o
  24   4   5       14.30       27.83     13.03 o
 -25   5   5       71.80       65.81     15.85 o
 -23   5   5        4.57       -2.92     11.22 o
 -21   5   5      247.31      243.16     18.85 o
 -19   5   5      201.15      165.52     13.85 o
 -17   5   5      171.03      185.20     11.56 o
 -15   5   5     1379.60     1363.55     26.29 o
 -13   5   5      463.02      470.91     11.27 o
 -11   5   5     2243.79     2411.83     29.89 o
  -9   5   5     3421.81     3275.17     39.89 o
  -7   5   5        0.95        1.01      2.90 o
  -5   5   5     4798.57     4920.57     53.24 o
  -3   5   5       32.09       31.87      3.12 o
  -1   5   5     4940.11     4841.45     51.94 o
   1   5   5     3228.07     3311.83     36.99 o
   3   5   5        5.60       12.00      2.86 o
   5   5   5     3115.43     3000.08     39.59 o
   7   5   5     3039.91     2954.38     42.78 o
   9   5   5        2.27        7.14      3.69 o
  11   5   5      861.67      917.10     18.57 o
  13   5   5     1819.49     1654.73     30.06 o
  15   5   5       49.57       58.63      9.56 o
  17   5   5       21.79       51.80     10.44 o
  19   5   5     1695.96     1707.44     41.49 o
  21   5   5       20.25       23.67     10.53 o
  23   5   5      268.59      289.31     21.89 o
 -24   6   5        9.77        9.41     12.79 o
 -22   6   5      205.69      187.77     20.01 o
 -20   6   5      164.67      210.46     18.11 o
 -18   6   5      259.82      244.27     14.75 o
 -16   6   5     1486.37     1470.13     34.56 o
 -14   6   5      187.40      168.63     10.05 o
 -12   6   5      127.90      131.21      8.53 o
 -10   6   5     1993.07     1793.65     27.06 o
  -8   6   5      911.52      874.41     15.57 o
  -6   6   5     2381.08     2301.68     30.21 o
  -4   6   5      732.50      716.12     12.13 o
  -2   6   5     1045.93     1116.48     15.92 o
   0   6   5     1033.25      961.88     14.31 o
   2   6   5      382.00      344.54      7.96 o
   4   6   5      444.09      422.06      9.35 o
   6   6   5      119.50       75.74      6.86 o
   8   6   5      138.30      103.85      6.68 o
  10   6   5     1127.53     1152.25     25.28 o
  12   6   5      168.25      142.92     16.85 o
  14   6   5       62.44       43.63      9.98 o
  16   6   5      837.40      854.44     32.09 o
  18   6   5      842.32      957.23     29.01 o
  20   6   5      341.46      351.36     19.07 o
  22   6   5      124.18      111.20     21.85 o
 -21   7   5       51.80       33.82     13.09 o
 -19   7   5       67.24       68.69     13.45 o
 -17   7   5      321.92      337.60     18.98 o
 -15   7   5      147.95      175.82     13.70 o
 -13   7   5      299.32      358.75     16.96 o
 -11   7   5       54.83       59.61      8.30 o
  -9   7   5       20.84       14.83      6.89 o
  -7   7   5      116.28      140.35     10.54 o
  -5   7   5     1627.34     1707.22     34.47 o
  -3   7   5     1615.62     1473.38     27.50 o
  -1   7   5     1383.44     1359.61     31.67 o
   1   7   5     2282.47     2358.45     39.20 o
   3   7   5       21.91       18.89      6.57 o
   5   7   5     1084.64     1077.45     22.89 o
   7   7   5      929.06      855.61     24.25 o
   9   7   5      734.21      661.14     29.44 o
  11   7   5     1713.11     1629.71     52.27 o
  13   7   5       14.90       11.39     12.41 o
  15   7   5        2.75       16.51     13.32 o
  17   7   5       90.68      121.78     21.60 o
  19   7   5       93.24      103.32     37.35 o
 -18   8   5       41.26       62.55     17.06 o
 -16   8   5        0.22       10.74      9.04 o
 -14   8   5        9.67       28.70      8.82 o
 -12   8   5      727.46      738.71     32.48 o
 -10   8   5        9.19        5.73     11.42 o
  -8   8   5      543.30      536.73     25.70 o
  -6   8   5      408.49      506.90     20.92 o
  -4   8   5       71.66       66.14      8.04 o
  -2   8   5      818.07      806.76     29.43 o
   0   8   5      135.77      133.90      9.99 o
   2   8   5      225.12      231.15     11.90 o
   4   8   5       21.23        1.11      6.45 o
   6   8   5      407.17      465.41     38.18 o
   8   8   5      392.39      390.01     22.97 o
  10   8   5       73.91       69.59     14.29 o
  12   8   5      478.53      556.45     30.07 o
  14   8   5      172.05      204.81     21.38 o
  16   8   5      196.19      237.64     23.98 o
 -15   9   5      675.89      681.96     35.24 o
 -13   9   5      676.19      696.20     34.28 o
 -11   9   5       59.04       71.97     24.35 o
  -9   9   5     1964.97     2122.12     62.53 o
  -7   9   5      328.03      314.40     21.27 o
  -5   9   5      144.14      151.96     14.26 o
  -3   9   5      328.34      377.42     14.56 o
  -1   9   5       95.08      101.39     10.90 o
   1   9   5      813.31      765.94     27.14 o
   3   9   5        0.16       -9.32     12.91 o
   5   9   5     1128.75     1152.30     38.32 o
   7   9   5        8.80        7.84     11.23 o
   9   9   5      120.58      152.02     26.73 o
  11   9   5      171.04      152.96     29.57 o
  13   9   5      109.49      128.08     19.53 o
  -8  10   5       56.85       59.91     12.61 o
  -6  10   5       58.06      113.87     29.84 o
  -4  10   5       37.64       57.48     26.73 o
  -2  10   5      401.09      424.25     43.03 o
   0  10   5       67.96       87.32     27.64 o
   2  10   5      164.16      171.00     32.77 o
   4  10   5      528.08      697.86     54.57 o
   6  10   5       70.66       99.96     30.02 o
 -30   0   6        1.71        9.34     17.48 o
 -28   0   6      237.85      273.08     27.73 o
 -26   0   6       63.53       70.58     17.70 o
 -24   0   6      430.34      413.83     28.12 o
 -22   0   6     3348.51     3009.76     69.89 o
 -20   0   6      605.51      621.88     22.03 o
 -18   0   6     6221.91     6146.18    102.97 o
 -16   0   6       63.56       60.25     10.52 o
 -14   0   6    16679.32    16580.97    252.18 o
 -12   0   6      166.27      201.96      8.37 o
 -10   0   6      486.88      417.01     12.38 o
  -8   0   6      552.16      569.89     12.33 o
  -6   0   6    13547.18    14030.56    171.40 o
  -4   0   6   182767.23   196877.47   2376.33 o
  -2   0   6   233261.19   245851.20   4426.71 o
   0   0   6     1664.66     1469.71     24.92 o
   2   0   6     5807.90     5563.07     76.76 o
   4   0   6     1170.88     1028.36     19.28 o
   6   0   6    39972.90    40042.54    528.26 o
   8   0   6    26303.25    28445.44    501.04 o
  10   0   6     6131.13     6326.15    110.82 o
  12   0   6      659.15      760.02     20.36 o
  14   0   6      304.00      381.97     18.50 o
  16   0   6      819.91      898.23     29.21 o
  18   0   6      141.18      120.40     15.48 o
  20   0   6        0.87        2.74      9.91 o
  22   0   6      105.66      110.27     16.41 o
  24   0   6        0.37       -0.20     18.25 o
  26   0   6      551.51      475.94     27.87 o
 -29   1   6        4.65       -3.42     13.03 o
 -27   1   6       73.61       75.69     13.28 o
 -25   1   6      265.60      264.57     17.57 o
 -23   1   6       61.87       87.02     12.70 o
 -21   1   6       37.24       50.71      8.53 o
 -19   1   6     1156.66     1049.22     22.65 o
 -17   1   6        3.27        1.98      4.40 o
 -15   1   6      142.42      131.59      7.04 o
 -13   1   6      184.61      183.94      6.21 o
 -11   1   6     1086.76      866.53     13.22 o
  -9   1   6     2002.81     2308.15     24.30 o
  -7   1   6     1919.24     2015.69     20.92 o
  -5   1   6     1476.80     1347.91     13.28 o
  -3   1   6     3379.13     3182.99     29.77 o
  -1   1   6     2134.28     1950.48     18.39 o
   1   1   6      581.76      536.58      7.00 o
   3   1   6    22851.43    22562.46    211.55 o
   5   1   6     2471.84     2518.58     28.31 o
   7   1   6     5441.59     5773.71     57.65 o
   9   1   6      134.70      154.68      6.72 o
  11   1   6        4.68        3.62      3.38 o
  13   1   6       87.14       85.50      5.79 o
  15   1   6     3380.88     3410.97     47.18 o
  17   1   6     1948.03     1820.07     30.41 o
  19   1   6       12.26       -7.21      6.24 o
  21   1   6        7.41        5.97      7.18 o
  23   1   6       61.25       47.76      9.53 o
  25   1   6      211.72      235.77     16.05 o
  27   1   6      232.09      277.12     37.13 o
 -28   2   6      252.15      281.81     31.58 o
 -26   2   6       63.35       43.16     14.10 o
 -24   2   6      116.16      136.17     12.62 o
 -22   2   6      425.39      454.06     24.29 o
 -20   2   6     2910.11     2793.32     41.85 o
 -18   2   6      619.20      647.97     14.91 o
 -16   2   6      198.61      242.61      7.98 o
 -14   2   6      332.37      350.70      9.11 o
 -12   2   6      506.90      530.59      9.69 o
 -10   2   6     5738.62     5596.97     59.55 o
  -8   2   6      607.94      646.90      9.55 o
  -6   2   6     4755.87     4682.11     42.42 o
  -4   2   6    10422.58    10557.07    101.09 o
  -2   2   6     1003.63      912.99     13.93 o
   0   2   6     4474.84     4687.01     60.50 o
   2   2   6     3049.74     2723.90     31.16 o
   4   2   6     9039.98     8634.79     83.25 o
   6   2   6     2042.33     1946.60     23.00 o
   8   2   6     1004.90      961.25     16.14 o
  10   2   6       82.03      143.35      5.91 o
  12   2   6        0.02        0.09      3.65 o
  14   2   6     4603.91     4445.92     54.49 o
  16   2   6       35.16       31.91      6.45 o
  18   2   6      200.76      250.71     12.05 o
  20   2   6      225.49      203.62     11.93 o
  22   2   6      216.02      210.16     15.25 o
  24   2   6      235.94      252.50     18.41 o
  26   2   6       18.63       11.02     11.53 o
 -29   3   6      142.83      138.58     19.78 o
 -27   3   6       22.78       15.64     12.75 o
 -25   3   6       52.65       48.84     11.80 o
 -23   3   6        2.94      -12.92      8.61 o
 -21   3   6      303.58      283.50     14.63 o
 -19   3   6      676.74      643.47     16.53 o
 -17   3   6       99.14      111.13      6.29 o
 -15   3   6       20.04       13.24      3.87 o
 -13   3   6     1153.02     1161.53     17.45 o
 -11   3   6      521.96      634.66     10.64 o
  -9   3   6        1.87        7.59      2.58 o
  -7   3   6     5078.18     5390.65     56.50 o
  -5   3   6       41.74       29.88      5.29 o
  -3   3   6     3425.24     3718.28     45.52 o
  -1   3   6    18349.37    18005.29    241.98 o
   1   3   6     7471.20     7815.37     98.23 o
   3   3   6      969.85     1091.16     14.63 o
   5   3   6      458.23      491.47      8.36 o
   7   3   6     3473.30     3330.17     39.68 o
   9   3   6     9554.02     9669.63    106.21 o
  11   3   6      719.08      688.95     14.84 o
  13   3   6      453.91      445.96     13.39 o
  15   3   6       56.39       37.55      6.40 o
  17   3   6      442.34      439.97     15.14 o
  19   3   6      261.23      243.67     13.64 o
  21   3   6      746.07      728.44     23.00 o
  23   3   6      179.69      183.56     26.53 o
  25   3   6      427.56      458.93     25.16 o
 -28   4   6       62.30       58.96     20.72 o
 -26   4   6       12.35       27.85     11.84 o
 -24   4   6       12.57       22.06     10.23 o
 -22   4   6       45.79       61.31     12.37 o
 -20   4   6       16.76       40.41      9.02 o
 -18   4   6     1461.66     1401.82     34.52 o
 -16   4   6     1407.98     1388.30     22.81 o
 -14   4   6     1734.84     1683.58     24.96 o
 -12   4   6      116.25      142.53      5.77 o
 -10   4   6      246.85      221.74      6.46 o
  -8   4   6    16093.37    16817.95    168.79 o
  -6   4   6     2281.84     2241.56     26.29 o
  -4   4   6       12.91       28.54      4.55 o
  -2   4   6      667.91      728.08     14.02 o
   0   4   6      154.86      208.55      7.30 o
   2   4   6     4952.14     5335.93     76.90 o
   4   4   6      178.93      219.21      6.46 o
   6   4   6       46.96       57.39      4.41 o
   8   4   6     2961.89     2947.80     40.05 o
  10   4   6      223.74      219.14      7.32 o
  12   4   6     1813.91     1682.12     25.22 o
  14   4   6      298.41      314.06     12.06 o
  16   4   6      186.79      172.41     11.80 o
  18   4   6      169.50      205.21     15.75 o
  20   4   6      185.95      166.07     14.53 o
  22   4   6        5.70       17.02     10.44 o
  24   4   6       28.10       40.11     13.13 o
 -25   5   6      315.00      326.98     27.07 o
 -23   5   6      132.18      122.42     14.26 o
 -21   5   6        9.78        4.85      9.62 o
 -19   5   6       11.97        6.22      7.47 o
 -17   5   6     1595.95     1533.31     32.03 o
 -15   5   6       23.07       25.90      6.44 o
 -13   5   6     4356.70     4178.17     54.48 o
 -11   5   6     1810.57     1821.31     23.77 o
  -9   5   6      102.87       89.40      4.79 o
  -7   5   6     4145.61     4173.95     52.09 o
  -5   5   6        9.70       21.45      4.78 o
  -3   5   6     8744.74     8507.13    142.38 o
  -1   5   6        4.02       -0.84      3.16 o
   1   5   6     3385.29     3395.65     58.53 o
   3   5   6     2766.08     2662.20     34.35 o
   5   5   6        6.78       35.77      5.15 o
   7   5   6     2108.85     1990.63     31.05 o
   9   5   6        8.37       10.20      5.52 o
  11   5   6     4805.29     4455.90     80.55 o
  13   5   6        0.53       -4.93      5.25 o
  15   5   6      397.95      321.19     15.68 o
  17   5   6     2334.93     2276.67     61.34 o
  19   5   6       26.03       30.85     10.62 o
  21   5   6      560.23      571.15     24.16 o
  23   5   6        7.23       -2.35     13.30 o
 -24   6   6      684.25      714.17     32.83 o
 -22   6   6      300.39      261.13     20.78 o
 -20   6   6      421.59      446.46     24.48 o
 -18   6   6     1545.10     1633.79     38.13 o
 -16   6   6       66.65       56.20      9.94 o
 -14   6   6      463.83      516.42     16.01 o
 -12   6   6     1558.83     1435.16     27.47 o
 -10   6   6       44.38       77.69      7.22 o
  -8   6   6      861.16      914.20     18.33 o
  -6   6   6        0.28        0.63      3.82 o
  -4   6   6      107.44      116.23      6.21 o
  -2   6   6       87.31       93.39      7.85 o
   0   6   6      320.65      346.22     13.12 o
   2   6   6        5.03        3.11      4.17 o
   4   6   6     3443.52     3388.81     48.10 o
   6   6   6     1089.70     1043.12     18.42 o
   8   6   6      170.97      177.65     13.93 o
  10   6   6      719.40      710.05     21.12 o
  12   6   6       23.36        5.47      9.44 o
  14   6   6      200.36      209.87     14.89 o
  16   6   6       31.16       42.86     12.85 o
  18   6   6      312.70      368.35     18.34 o
  20   6   6        3.21        4.08      9.68 o
  22   6   6       14.66       -0.96     10.04 o
 -21   7   6      158.58      152.47     17.40 o
 -19   7   6        7.66        3.93     10.51 o
 -17   7   6        3.04       12.03      9.11 o
 -15   7   6        2.50      -14.75     15.68 o
 -13   7   6     1671.51     1591.56     38.03 o
 -11   7   6       10.68       12.79     10.36 o
  -9   7   6        5.18       -4.02      6.06 o
  -7   7   6      226.95      230.98     15.91 o
  -5   7   6     5971.22     5873.72     95.00 o
  -3   7   6     2053.05     2248.12     73.17 o
  -1   7   6        0.15       -7.18      8.69 o
   1   7   6     2024.21     1800.69     46.25 o
   3   7   6     1818.84     1641.45     34.07 o
   5   7   6     1262.10     1059.97     23.98 o
   7   7   6      285.10      272.55     12.52 o
   9   7   6      996.50      960.44     54.23 o
  11   7   6      134.51      145.14     16.93 o
  13   7   6      158.80      121.21     16.67 o
  15   7   6       35.60       30.04     18.12 o
  17   7   6        6.65       16.30     16.38 o
  19   7   6       21.80       54.15     17.84 o
 -18   8   6      124.05      133.12     13.25 o
 -16   8   6      272.08      259.96     15.08 o
 -14   8   6      787.83      783.05     35.31 o
 -12   8   6       15.01        1.12     12.72 o
 -10   8   6      800.23      804.78     32.45 o
  -8   8   6     1428.88     1482.93     35.22 o
  -6   8   6       44.04       60.69     12.32 o
  -4   8   6     1404.03     1285.18     69.26 o
  -2   8   6      331.28      255.61     31.86 o
   0   8   6      966.50     1054.01     60.45 o
   2   8   6       29.98      -10.98     16.29 o
   4   8   6        1.41       -1.53      6.79 o
   6   8   6        0.76        7.78      6.11 o
   8   8   6      487.53      527.01     43.22 o
  10   8   6      645.80      661.04     30.04 o
  12   8   6      293.05      328.50     23.71 o
  14   8   6      350.55      417.30     30.12 o
  16   8   6       70.35       92.96     18.85 o
 -15   9   6      309.18      319.44     25.09 o
 -13   9   6        0.62        9.66     27.55 o
 -11   9   6      347.07      469.05     25.59 o
  -9   9   6      140.72      147.72     14.77 o
  -7   9   6      915.13      906.40     59.07 o
  -5   9   6       58.72      119.36     27.83 o
  -3   9   6       18.59       24.53     21.78 o
  -1   9   6       95.62      103.07     27.28 o
   1   9   6      172.07      155.25     28.93 o
   3   9   6       34.43       31.49     22.52 o
   5   9   6      223.77      191.14     31.86 o
   7   9   6      251.25      193.53     15.23 o
   9   9   6        9.81        6.88     10.27 o
  11   9   6      209.66      232.02     31.58 o
  -8  10   6        0.05       -9.89     23.43 o
  -6  10   6        0.79        1.46     24.16 o
  -4  10   6      181.12      181.25     34.24 o
  -2  10   6        0.88      -14.28     21.60 o
   0  10   6       25.70        9.52     23.43 o
   2  10   6        7.93       28.19     24.90 o
   4  10   6      293.45      368.20     42.48 o
 -29   1   7       93.28      107.42     17.93 o
 -27   1   7       67.48       49.88     12.23 o
 -25   1   7       59.62       41.13     11.11 o
 -23   1   7      649.61      642.35     21.27 o
 -21   1   7       51.20       53.16      8.56 o
 -19   1   7     1451.22     1417.45     25.68 o
 -17   1   7       81.18       64.01      5.71 o
 -15   1   7     6378.25     6275.72     74.31 o
 -13   1   7        0.45        1.16      2.80 o
 -11   1   7     1515.81     1411.79     17.83 o
  -9   1   7    16353.28    16354.30    141.74 o
  -7   1   7        1.80       13.57      1.88 o
  -5   1   7    30756.81    32081.98    262.91 o
  -3   1   7     1813.52     2007.29     19.04 o
  -1   1   7      129.03      105.00      3.81 o
   1   1   7       13.88       24.16      2.06 o
   3   1   7      175.40      191.34      4.94 o
   5   1   7      105.64      120.07      4.16 o
   7   1   7     5378.71     5529.49     55.68 o
   9   1   7     3738.49     3641.64     43.62 o
  11   1   7     3659.65     3744.98     45.72 o
  13   1   7     3839.22     3731.91     46.61 o
  15   1   7       37.64       37.14      6.30 o
  17   1   7     2455.83     2367.22     39.98 o
  19   1   7      431.13      484.70     17.42 o
  21   1   7       46.27       67.96     13.96 o
  23   1   7     1149.27     1131.93     30.93 o
  25   1   7       21.47       18.72     10.79 o
 -28   2   7      156.79      167.82     19.35 o
 -26   2   7      501.41      513.98     43.38 o
 -24   2   7      670.79      626.84     22.14 o
 -22   2   7      233.88      229.65     13.75 o
 -20   2   7        0.21        0.65      5.85 o
 -18   2   7      230.17      210.40      8.95 o
 -16   2   7     1460.17     1420.70     19.98 o
 -14   2   7       39.60       28.96      3.74 o
 -12   2   7      777.92      814.43     12.57 o
 -10   2   7      172.35      202.95      5.94 o
  -8   2   7     1044.54     1202.22     14.06 o
  -6   2   7      218.98      184.17      3.78 o
  -4   2   7     2503.11     2790.31     27.43 o
  -2   2   7     1142.58     1292.15     19.86 o
   0   2   7     1175.57     1229.51     16.44 o
   2   2   7      452.63      332.03      6.10 o
   4   2   7      131.51       90.49      3.23 o
   6   2   7     1777.23     1760.74     22.84 o
   8   2   7     1209.75     1461.15     22.05 o
  10   2   7      123.88      182.44      6.70 o
  12   2   7        3.29        0.91      3.94 o
  14   2   7      671.36      574.10     13.52 o
  16   2   7       91.82       90.73      7.76 o
  18   2   7      171.97      166.66     10.59 o
  20   2   7      204.71      192.70     13.00 o
  22   2   7       21.87       20.89      9.24 o
  24   2   7      446.61      457.40     23.08 o
  26   2   7       53.39       61.32     14.14 o
 -29   3   7       41.49       22.47     19.04 o
 -27   3   7       36.32       40.42     14.09 o
 -25   3   7       56.78       57.82     12.32 o
 -23   3   7      271.36      252.49     15.39 o
 -21   3   7     1097.13     1101.21     27.92 o
 -19   3   7      234.58      198.37     10.02 o
 -17   3   7      102.05      108.66      6.19 o
 -15   3   7      645.46      634.67     12.06 o
 -13   3   7      414.34      475.28     10.18 o
 -11   3   7       77.12      106.26      4.62 o
  -9   3   7     3317.60     3728.75     39.06 o
  -7   3   7      615.68      642.49     10.07 o
  -5   3   7      956.92     1204.24     17.89 o
  -3   3   7       15.96        6.13      3.73 o
  -1   3   7        9.81        5.79      4.21 o
   1   3   7       62.26       80.71      7.08 o
   3   3   7      448.56      562.11      9.74 o
   5   3   7     1786.74     2049.18     24.25 o
   7   3   7      347.82      375.68      8.07 o
   9   3   7        5.64        4.05      3.59 o
  11   3   7      576.23      580.35     13.57 o
  13   3   7       21.93       15.11      4.78 o
  15   3   7     1263.72     1204.93     22.91 o
  17   3   7      394.26      389.34     16.08 o
  19   3   7       42.73       43.74      8.98 o
  21   3   7      210.82      190.06     13.58 o
  23   3   7       23.65       22.76     10.93 o
  25   3   7       24.02       57.27     13.18 o
 -26   4   7      227.18      229.72     18.10 o
 -24   4   7       13.04        0.77      9.95 o
 -22   4   7     1076.74      926.92     29.63 o
 -20   4   7     1079.83     1027.47     23.82 o
 -18   4   7     2040.37     1983.76     35.00 o
 -16   4   7      452.81      434.88     11.98 o
 -14   4   7     1264.01     1182.12     17.60 o
 -12   4   7     4430.21     4307.70     46.09 o
 -10   4   7     3068.08     3351.77     38.15 o
  -8   4   7     4002.29     4118.01     45.04 o
  -6   4   7      299.17      459.27      8.12 o
  -4   4   7        2.96        3.73      3.17 o
  -2   4   7     2343.92     2783.98     43.19 o
   0   4   7      204.09      184.88     13.49 o
   2   4   7       21.82        1.56      5.10 o
   4   4   7     2430.83     2475.39     32.45 o
   6   4   7      134.17      178.61      6.62 o
   8   4   7        5.05       -4.09      3.02 o
  10   4   7     3376.50     3235.99     41.71 o
  12   4   7      769.12      775.77     15.43 o
  14   4   7     1991.66     1938.64     37.02 o
  16   4   7        7.30        5.70      6.93 o
  18   4   7      201.76      207.95     15.06 o
  20   4   7      436.93      430.33     20.35 o
  22   4   7      369.13      390.31     20.64 o
  24   4   7      277.58      333.16     20.77 o
 -25   5   7       10.14       13.71     13.20 o
 -23   5   7       32.59       24.46     11.02 o
 -21   5   7      229.54      218.13     15.87 o
 -19   5   7       55.67       73.57      9.30 o
 -17   5   7       13.05       -1.66      6.81 o
 -15   5   7      381.07      381.39     12.92 o
 -13   5   7      658.35      684.31     14.89 o
 -11   5   7      107.01      117.27      6.02 o
  -9   5   7       51.56       50.83      4.80 o
  -7   5   7     1112.48     1195.07     18.34 o
  -5   5   7     6670.18     6397.79     92.55 o
  -3   5   7     2016.23     2050.13    105.81 o
  -1   5   7     1047.60      956.10     24.03 o
   1   5   7       42.65       40.23      7.01 o
   3   5   7      343.42      359.36     17.23 o
   5   5   7     4240.13     4255.77     53.43 o
   7   5   7      138.73      140.15      6.56 o
   9   5   7       27.81       33.83      5.89 o
  11   5   7      525.83      500.94     14.05 o
  13   5   7      220.10      194.97      9.97 o
  15   5   7      150.92      170.44     11.31 o
  17   5   7       93.36      117.16     12.36 o
  19   5   7        5.75        9.38      9.82 o
  21   5   7      138.55      141.02     20.29 o
  23   5   7       35.44       32.78     13.92 o
 -24   6   7        0.06        9.27     13.60 o
 -22   6   7        3.52        7.38     12.07 o
 -20   6   7        8.40       13.53     11.95 o
 -18   6   7      381.18      438.05     19.15 o
 -16   6   7      191.85      194.52     12.24 o
 -14   6   7      872.04      828.06     19.74 o
 -12   6   7     1593.92     1454.53     29.51 o
 -10   6   7       30.35       50.44      5.86 o
  -8   6   7     7754.10     7426.03    106.11 o
  -6   6   7      495.60      376.80     16.16 o
  -4   6   7       82.13       70.55      8.82 o
  -2   6   7     1183.52     1177.95     29.06 o
   0   6   7      206.89      182.68     11.64 o
   2   6   7      925.73      734.78     27.38 o
   4   6   7       21.10       20.87      6.71 o
   6   6   7      682.15      623.62     15.38 o
   8   6   7        7.88        5.37      5.34 o
  10   6   7      104.36      112.82      9.53 o
  12   6   7       74.62       89.28     17.38 o
  14   6   7      184.22      198.99     23.30 o
  16   6   7      604.71      580.31     26.03 o
  18   6   7       20.92       28.64      9.82 o
  20   6   7      497.74      563.96     23.32 o
 -21   7   7       36.00       41.40     12.93 o
 -19   7   7      321.35      339.60     16.51 o
 -17   7   7        9.79       -2.92      8.00 o
 -15   7   7       28.32       23.95      7.94 o
 -13   7   7       60.87       44.88     12.46 o
 -11   7   7        3.49        3.94      6.56 o
  -9   7   7        2.76        7.85      5.89 o
  -7   7   7       10.09       -0.23      7.50 o
  -5   7   7      494.56      584.95     25.28 o
  -3   7   7      104.31      111.81     13.17 o
  -1   7   7      449.67      549.20     23.36 o
   1   7   7       14.35       12.64      9.46 o
   3   7   7      303.51      338.18     24.60 o
   5   7   7      895.54      932.87     39.75 o
   7   7   7      215.11      175.28     11.91 o
   9   7   7     1860.96     1907.88     39.15 o
  11   7   7      210.86      254.81     25.54 o
  13   7   7       36.93       36.04     12.97 o
  15   7   7       58.80       69.92     22.98 o
  17   7   7      122.76      133.09     19.92 o
  19   7   7       14.95       24.20     16.34 o
 -18   8   7       32.87       15.57     11.86 o
 -16   8   7       24.97       -1.81     12.58 o
 -14   8   7       23.98       33.34     13.44 o
 -12   8   7        0.99        4.03     16.38 o
 -10   8   7      702.15      690.37     21.27 o
  -8   8   7      135.61      129.62     29.11 o
  -6   8   7        7.15      -13.36     18.86 o
  -4   8   7     1015.89      928.92     59.35 o
  -2   8   7       57.99       85.68     24.71 o
   0   8   7      270.37      319.13     35.15 o
   2   8   7      123.47      129.25     27.46 o
   4   8   7      142.13      208.89     30.76 o
   6   8   7       95.80       71.03     22.52 o
   8   8   7      292.36      342.84     14.26 o
  10   8   7      204.95      220.32     17.33 o
  12   8   7       64.43       93.29     15.51 o
  14   8   7      452.58      554.94     30.75 o
  16   8   7      117.79      108.52     19.21 o
 -15   9   7       26.43       33.35     14.53 o
 -13   9   7        9.97       -3.49     11.17 o
 -11   9   7      936.20     1062.66     39.01 o
  -9   9   7        2.72        1.28     20.50 o
  -7   9   7     1021.87      887.47     60.45 o
  -5   9   7      391.07      410.71     42.48 o
  -3   9   7       35.47        5.68     21.05 o
  -1   9   7     1419.19     1345.73     74.94 o
   1   9   7      496.40      459.44     43.58 o
   3   9   7      773.76      838.99     58.79 o
   5   9   7        9.58      -29.11     19.40 o
   7   9   7      287.09      307.41     37.90 o
   9   9   7      172.00      246.61     36.80 o
  11   9   7      130.38      154.91     19.68 o
  -6  10   7       22.21       25.63     26.00 o
  -4  10   7      403.86      514.89     48.89 o
  -2  10   7        9.40       12.81     22.70 o
   0  10   7      192.30      193.88     34.97 o
   2  10   7      100.52      155.43     32.77 o
   4  10   7        1.29        3.11     23.62 o
 -30   0   8      362.98      256.89     38.82 o
 -28   0   8       17.71       19.28     15.99 o
 -26   0   8      273.54      260.23     25.56 o
 -24   0   8      682.72      657.34     35.46 o
 -22   0   8      340.39      359.21     20.40 o
 -20   0   8     1960.59     1774.62     40.31 o
 -18   0   8     4448.93     4290.62     76.91 o
 -16   0   8     9227.18     8832.00    162.68 o
 -14   0   8     2013.85     2325.37     61.64 o
 -12   0   8       30.51       70.68      5.37 o
 -10   0   8     1662.14     1561.04     24.38 o
  -8   0   8     3149.96     3863.31     51.19 o
  -6   0   8    71679.77    75687.77    840.43 o
  -4   0   8     5841.53     5946.88     75.06 o
  -2   0   8    56437.53    58610.83    770.77 o
   0   0   8       14.70       13.12      3.91 o
   2   0   8      597.87      840.42     15.43 o
   4   0   8     3423.98     3831.51     55.36 o
   6   0   8      402.10      398.69     11.27 o
   8   0   8    34021.74    34364.20    595.04 o
  10   0   8     1841.63     1874.03     53.32 o
  12   0   8       81.66       82.10      9.51 o
  14   0   8      627.87      600.81     22.83 o
  16   0   8       57.63       53.23     10.64 o
  18   0   8       13.65       -7.64      8.41 o
  20   0   8        0.10      -17.67     11.78 o
  22   0   8      775.76      737.02     30.64 o
  24   0   8       58.94       30.14     16.56 o
  26   0   8      113.92      161.74     42.47 o
 -29   1   8        0.08       -2.70     13.21 o
 -27   1   8       17.14       10.21     12.19 o
 -25   1   8        3.39       -0.03      9.18 o
 -23   1   8       43.52       53.56      9.40 o
 -21   1   8     1581.84     1485.14     29.83 o
 -19   1   8     1819.06     1730.19     27.18 o
 -17   1   8       25.31       26.53      4.68 o
 -15   1   8        1.48        3.59      3.28 o
 -13   1   8      267.00      212.68      6.34 o
 -11   1   8      933.46     1046.02     13.69 o
  -9   1   8     2887.96     2743.13     28.29 o
  -7   1   8    10310.12    10599.50     92.68 o
  -5   1   8     3213.28     3013.40     27.10 o
  -3   1   8       19.68       36.16      1.90 o
  -1   1   8     1122.47     1122.08     12.16 o
   1   1   8     9265.88     9257.24     88.61 o
   3   1   8     2166.91     2365.51     24.14 o
   5   1   8     2595.98     2562.52     29.28 o
   7   1   8       62.89       39.91      3.38 o
   9   1   8      382.86      312.71      8.64 o
  11   1   8     1991.21     1719.65     29.74 o
  13   1   8       30.31       21.64      4.76 o
  15   1   8     2774.86     2415.47     39.51 o
  17   1   8        0.15        3.16      6.22 o
  19   1   8       26.40       35.40      7.73 o
  21   1   8        0.40       -5.85      7.06 o
  23   1   8      776.44      844.84     39.34 o
  25   1   8      380.93      500.16     22.07 o
 -28   2   8       52.05       83.50     16.66 o
 -26   2   8       76.83      107.28     16.19 o
 -24   2   8       28.80       12.97     10.03 o
 -22   2   8       51.56       49.03      9.47 o
 -20   2   8      246.39      255.50     11.19 o
 -18   2   8      806.71      787.06     15.41 o
 -16   2   8      632.43      622.78     12.45 o
 -14   2   8        8.99        6.82      3.29 o
 -12   2   8     1193.54     1130.46     16.52 o
 -10   2   8     2609.65     2682.02     28.00 o
  -8   2   8    11929.74    12637.07    110.38 o
  -6   2   8      813.59      872.94     10.01 o
  -4   2   8      326.84      361.05      5.39 o
  -2   2   8     9077.06     9463.89    101.95 o
   0   2   8     3423.79     3357.19     38.84 o
   2   2   8    11420.66    11069.86    118.31 o
   4   2   8     7928.05     8418.24     86.25 o
   6   2   8      268.57      317.94      7.53 o
   8   2   8     1236.47     1111.03     18.27 o
  10   2   8      544.48      476.00     14.36 o
  12   2   8     2095.44     2049.35     28.84 o
  14   2   8      563.21      568.07     14.87 o
  16   2   8      376.02      393.14     13.23 o
  18   2   8      716.21      692.03     23.51 o
  20   2   8       56.28       42.17      9.44 o
  22   2   8      118.28      131.47     12.75 o
  24   2   8        2.40       -6.56     10.42 o
 -27   3   8      198.49      184.77     20.09 o
 -25   3   8       73.29       77.38     13.18 o
 -23   3   8      205.90      224.65     14.68 o
 -21   3   8     2116.66     2011.86     48.88 o
 -19   3   8     1573.41     1576.90     27.67 o
 -17   3   8      134.36      136.45      7.13 o
 -15   3   8      402.77      400.84     10.10 o
 -13   3   8      277.19      182.82      6.18 o
 -11   3   8      202.46      245.22      7.50 o
  -9   3   8     4230.94     3755.29     37.26 o
  -7   3   8     1683.13     1867.57     22.38 o
  -5   3   8       16.18        5.33      2.39 o
  -3   3   8      710.20      912.19     36.81 o
  -1   3   8     7650.94     7648.19    163.16 o
   1   3   8     1197.59     1044.81     23.37 o
   3   3   8     5257.06     5973.58     70.98 o
   5   3   8    11224.76    10559.38    122.33 o
   7   3   8      398.70      403.46      8.52 o
   9   3   8      287.90      323.40      8.72 o
  11   3   8     4811.58     4526.80     54.44 o
  13   3   8     2010.12     1864.70     29.74 o
  15   3   8      184.44      183.87     10.30 o
  17   3   8      278.75      244.87     13.31 o
  19   3   8     1143.52     1088.83     28.13 o
  21   3   8       83.09      117.97     12.22 o
  23   3   8      735.96      747.25     28.39 o
  25   3   8        0.16        0.69     11.36 o
 -26   4   8       55.46       41.39     13.92 o
 -24   4   8       16.40       18.88     10.75 o
 -22   4   8      988.80      993.20     30.81 o
 -20   4   8      409.49      357.60     14.37 o
 -18   4   8        4.12       22.46      6.57 o
 -16   4   8      492.78      447.30     12.99 o
 -14   4   8      274.33      309.48      8.56 o
 -12   4   8      168.42      159.99      6.62 o
 -10   4   8     1481.72     1390.61     17.28 o
  -8   4   8       38.64       41.71      3.74 o
  -6   4   8     9411.37    10160.20    129.04 o
  -4   4   8       52.98       93.77      5.35 o
  -2   4   8     2259.63     2484.97     46.12 o
   0   4   8      162.47      188.95     12.61 o
   2   4   8       70.53       47.24      6.82 o
   4   4   8       15.10       13.38      3.89 o
   6   4   8       21.34       35.91      4.82 o
   8   4   8       77.86       83.78      4.55 o
  10   4   8      794.96      874.68     15.56 o
  12   4   8     3362.46     3310.97     55.22 o
  14   4   8     1695.58     1611.56     32.76 o
  16   4   8        2.99       -0.34      7.11 o
  18   4   8     1439.60     1329.70     34.89 o
  20   4   8       15.86       10.11     10.52 o
  22   4   8      445.55      502.58     25.13 o
  24   4   8        1.08       28.11     12.30 o
 -25   5   8      137.30      133.85     15.17 o
 -23   5   8        9.99        1.64     10.21 o
 -21   5   8      933.23      937.52     29.84 o
 -19   5   8        9.32        7.66      7.41 o
 -17   5   8      366.43      343.13     14.15 o
 -15   5   8      325.94      359.99     12.46 o
 -13   5   8      343.44      312.56     14.96 o
 -11   5   8     1093.76     1124.24     18.95 o
  -9   5   8     2213.69     2059.00     28.83 o
  -7   5   8      716.73      703.98     21.74 o
  -5   5   8     9874.77    10080.96    142.64 o
  -3   5   8     6655.63     6470.37     95.26 o
  -1   5   8     5086.18     4806.01     82.08 o
   1   5   8     1111.10      981.66     37.93 o
   3   5   8      324.41      247.05     14.09 o
   5   5   8     2225.87     2124.37     32.19 o
   7   5   8        0.22        4.75      4.74 o
   9   5   8     5029.51     4969.08     68.98 o
  11   5   8       42.93       44.87      6.66 o
  13   5   8      620.12      537.59     15.42 o
  15   5   8      954.63      947.06     24.25 o
  17   5   8       27.13       35.80     11.28 o
  19   5   8     1052.38     1064.04     31.27 o
  21   5   8       37.71       44.55     11.79 o
 -24   6   8       12.70       46.68     14.91 o
 -22   6   8     1045.13     1070.31     47.84 o
 -20   6   8      672.97      678.76     21.30 o
 -18   6   8        3.16        3.27      8.16 o
 -16   6   8     1524.00     1487.05     32.66 o
 -14   6   8      838.50      869.04     19.89 o
 -12   6   8       84.21       94.14      9.88 o
 -10   6   8      397.85      402.79     12.59 o
  -8   6   8      298.56      310.33     18.29 o
  -6   6   8      708.57      685.79     25.65 o
  -4   6   8       36.42       53.63     10.20 o
  -2   6   8      139.21      121.04     12.34 o
   0   6   8        0.85       -5.42      4.16 o
   2   6   8      809.36      639.75     34.95 o
   4   6   8      182.19      160.33     13.95 o
   6   6   8      426.62      409.78     14.56 o
   8   6   8     1223.92     1100.01     23.06 o
  10   6   8      101.98       85.67      8.80 o
  12   6   8      551.56      500.14     34.79 o
  14   6   8      283.66      242.75     17.99 o
  16   6   8      300.11      269.90     17.20 o
  18   6   8        1.68        5.86      9.03 o
  20   6   8        1.21       15.76     10.08 o
 -21   7   8       72.59       77.89     13.77 o
 -19   7   8      114.13      111.09     10.58 o
 -17   7   8       60.00       49.66     10.93 o
 -15   7   8      730.74      708.30     31.88 o
 -13   7   8      124.78      130.72     12.91 o
 -11   7   8      198.08      149.19      9.32 o
  -9   7   8      163.98      134.84     19.23 o
  -7   7   8      134.20      146.98     19.22 o
  -5   7   8     2720.98     2464.04     73.73 o
  -3   7   8       40.90       64.98     15.79 o
  -1   7   8        0.01       -2.26     11.56 o
   1   7   8        3.09        2.37     11.21 o
   3   7   8      492.24      422.80     49.90 o
   5   7   8      514.53      458.48     29.06 o
   7   7   8       47.41       48.71     13.81 o
   9   7   8      735.21      732.06     20.11 o
  11   7   8      190.82      147.69     19.32 o
  13   7   8        0.11       -2.31     10.91 o
  15   7   8       89.32      105.09     17.60 o
  17   7   8       51.40       78.62     18.20 o
 -18   8   8       40.62       28.09     17.21 o
 -16   8   8      427.37      449.66     39.46 o
 -14   8   8        0.86       -4.17     10.56 o
 -12   8   8      630.36      649.89     26.98 o
 -10   8   8      215.19      275.36     36.07 o
  -8   8   8       75.23       49.43     25.08 o
  -6   8   8      684.26      721.22     53.66 o
  -4   8   8      123.07       87.14     26.18 o
  -2   8   8     1535.91     1419.41     74.21 o
   0   8   8      332.31      338.37     37.54 o
   2   8   8       33.85       11.17     18.86 o
   4   8   8      609.01      519.55     45.78 o
   6   8   8      163.61      121.75     28.19 o
   8   8   8      610.58      600.48     49.99 o
  10   8   8        0.13       19.29     11.62 o
  12   8   8      655.25      706.72     41.57 o
  14   8   8       83.82      114.43     32.22 o
 -13   9   8      453.33      496.04     50.17 o
 -11   9   8       42.68       42.29     27.64 o
  -9   9   8      791.08      807.31     60.80 o
  -7   9   8      126.64      172.27     33.87 o
  -5   9   8      237.04      257.79     37.35 o
  -3   9   8      254.43      269.51     37.72 o
  -1   9   8       20.63       34.23     25.08 o
   1   9   8      486.93      453.58     43.76 o
   3   9   8      158.18      172.83     31.12 o
   5   9   8       94.22       82.75     27.64 o
   7   9   8       59.76       97.21     28.92 o
   9   9   8      103.12       58.95     26.36 o
  11   9   8       37.69       32.95     26.54 o
  -6  10   8      446.86      400.09     46.69 o
  -4  10   8       55.95       34.05     26.36 o
  -2  10   8       32.01       21.42     25.26 o
   0  10   8      162.87      117.35     32.41 o
   2  10   8       68.96       70.66     28.93 o
 -29   1   9        5.72        1.64     13.03 o
 -27   1   9       26.22       23.47     12.97 o
 -25   1   9      928.07     1015.98     34.63 o
 -23   1   9        4.11       10.99      8.67 o
 -21   1   9      729.81      732.16     21.80 o
 -19   1   9     1619.76     1604.18     24.34 o
 -17   1   9     1725.57     1663.24     30.82 o
 -15   1   9     1122.66     1006.59     15.53 o
 -13   1   9      140.62      125.56      4.97 o
 -11   1   9     1405.59     1367.96     16.12 o
  -9   1   9     5675.07     5833.30     58.41 o
  -7   1   9     6972.63     7320.46     66.42 o
  -5   1   9     1666.21     1603.85     15.78 o
  -3   1   9     4658.94     4587.15     41.37 o
  -1   1   9     8195.70     8337.12     73.26 o
   1   1   9       18.07        6.07      1.87 o
   3   1   9       94.13      202.24      4.90 o
   5   1   9     1027.43     1232.02     17.55 o
   7   1   9        0.93       -1.50      2.56 o
   9   1   9      474.79      602.78     14.45 o
  11   1   9     2795.92     2530.70     34.90 o
  13   1   9     1014.28     1033.79     19.88 o
  15   1   9     2253.17     2086.64     35.75 o
  17   1   9        7.39        7.89      6.15 o
  19   1   9       71.97       83.69      9.22 o
  21   1   9     1418.42     1453.57     34.62 o
  23   1   9       12.98       29.11     10.59 o
  25   1   9      640.86      736.77     42.67 o
 -28   2   9      208.47      174.23     20.27 o
 -26   2   9       37.45       54.26     12.24 o
 -24   2   9       41.02       43.63     10.94 o
 -22   2   9       81.57       91.14      9.62 o
 -20   2   9     3223.76     3277.89     52.61 o
 -18   2   9      435.99      446.84     12.64 o
 -16   2   9     1231.53     1251.38     18.42 o
 -14   2   9     2430.40     2341.84     28.01 o
 -12   2   9      199.24      258.23      8.71 o
 -10   2   9     6425.55     6587.57     62.60 o
  -8   2   9     1835.52     1545.52     16.62 o
  -6   2   9      969.64      892.79     18.92 o
  -4   2   9       55.16       44.19      2.16 o
  -2   2   9      409.60      522.59     10.89 o
   0   2   9        1.48       20.76      2.25 o
   2   2   9       31.22       23.32      2.82 o
   4   2   9     5971.70     6198.07     64.84 o
   6   2   9     1126.00     1051.06     14.99 o
   8   2   9     1652.95     1612.57     22.55 o
  10   2   9     2620.56     2611.38     36.59 o
  12   2   9       47.08       53.38      5.57 o
  14   2   9     1578.62     1546.30     26.59 o
  16   2   9     3021.97     2909.18     46.66 o
  18   2   9      436.07      434.79     17.58 o
  20   2   9      156.10      178.20     13.04 o
  22   2   9       62.27       69.42     11.48 o
  24   2   9        0.03       -3.01     12.89 o
 -27   3   9        0.67       -4.47     12.00 o
 -25   3   9       24.68       13.52     12.82 o
 -23   3   9     1165.31     1148.09     30.04 o
 -21   3   9      120.85      105.80     12.87 o
 -19   3   9       31.46       22.56      6.96 o
 -17   3   9     1740.41     1676.27     24.48 o
 -15   3   9      552.40      614.69     12.66 o
 -13   3   9      531.11      493.23      9.21 o
 -11   3   9       78.90       70.73      3.71 o
  -9   3   9      147.08      208.20      4.91 o
  -7   3   9     1833.94     1694.38     20.72 o
  -5   3   9       42.09       31.00      4.35 o
  -3   3   9     4791.96     5326.33     77.86 o
  -1   3   9      636.48      845.47     20.76 o
   1   3   9     2572.75     2267.23     42.27 o
   3   3   9       45.80       46.80      3.68 o
   5   3   9     1106.43     1240.96     19.10 o
   7   3   9      150.45      200.28      6.22 o
   9   3   9      975.61      967.66     16.17 o
  11   3   9        5.31        2.81      4.50 o
  13   3   9     2863.03     2813.84     40.70 o
  15   3   9      144.36      139.00     10.63 o
  17   3   9     1057.90      975.90     25.65 o
  19   3   9       13.79        3.63      8.07 o
  21   3   9       18.25       12.38      9.00 o
  23   3   9        6.77       22.45     11.47 o
 -26   4   9       44.73       48.32     14.58 o
 -24   4   9      237.46      239.16     23.68 o
 -22   4   9     2270.59     2299.02     51.73 o
 -20   4   9     1578.40     1655.36     31.88 o
 -18   4   9      216.63      228.28     10.87 o
 -16   4   9      183.68      208.38      9.38 o
 -14   4   9     1579.93     1492.12     20.38 o
 -12   4   9      759.23      807.90     11.94 o
 -10   4   9     5914.32     6049.60     68.83 o
  -8   4   9     2004.29     1976.27     24.14 o
  -6   4   9     2946.84     3112.25     44.91 o
  -4   4   9     6763.21     6981.91    101.01 o
  -2   4   9       63.43       70.00      7.97 o
   0   4   9     5391.67     5458.43    100.86 o
   2   4   9        1.99        5.89      5.97 o
   4   4   9     1507.68     1491.51     32.63 o
   6   4   9        5.71        1.38      3.22 o
   8   4   9     2046.07     1872.38     26.33 o
  10   4   9     6314.51     6227.42     72.61 o
  12   4   9     1589.89     1565.38     34.18 o
  14   4   9       59.56       63.76      8.69 o
  16   4   9      161.69      151.26     11.44 o
  18   4   9      718.29      760.06     25.72 o
  20   4   9      508.64      582.03     24.15 o
  22   4   9      422.00      476.14     23.14 o
 -25   5   9        8.97       31.60     12.16 o
 -23   5   9       69.33       35.44     11.30 o
 -21   5   9       73.59       65.72     11.81 o
 -19   5   9      298.01      334.59     15.38 o
 -17   5   9      182.53      193.50     10.26 o
 -15   5   9      298.49      316.43     11.14 o
 -13   5   9       12.78       19.74      5.45 o
 -11   5   9      232.20      224.36      7.75 o
  -9   5   9      274.28      301.79      9.84 o
  -7   5   9      913.28      810.54     21.10 o
  -5   5   9     1089.28     1035.14     24.07 o
  -3   5   9     3222.65     3268.36     60.87 o
  -1   5   9      160.26      164.05     10.94 o
   1   5   9      374.10      378.62     16.02 o
   3   5   9     1366.73     1309.51     31.15 o
   5   5   9      754.77      777.14     23.11 o
   7   5   9     1022.95     1024.45     19.58 o
   9   5   9      385.12      345.15     11.96 o
  11   5   9       20.53       24.10      6.65 o
  13   5   9        2.04       -8.20      5.69 o
  15   5   9      221.10      239.22     14.46 o
  17   5   9        1.16       -0.32      8.77 o
  19   5   9       32.51       38.89     10.73 o
  21   5   9       13.69       24.41     11.33 o
 -24   6   9       28.69       28.64     14.20 o
 -22   6   9       38.31       54.11     14.39 o
 -20   6   9       25.55       33.07      9.38 o
 -18   6   9       55.42       62.37      9.07 o
 -16   6   9      244.22      232.36      9.47 o
 -14   6   9      879.43      897.49     24.13 o
 -12   6   9      312.97      267.13     11.20 o
 -10   6   9     1111.84     1107.49     26.14 o
  -8   6   9      326.18      324.04     18.63 o
  -6   6   9      487.22      450.48     18.29 o
  -4   6   9     3238.78     3060.39     84.55 o
  -2   6   9       20.75       21.25      8.14 o
   0   6   9     2007.36     1810.23     39.68 o
   2   6   9      139.37      143.52     11.49 o
   4   6   9     1773.34     1714.18     38.97 o
   6   6   9      126.20       73.35     14.17 o
   8   6   9       13.46       14.38      5.03 o
  10   6   9      209.52      199.63     11.23 o
  12   6   9      178.68      195.59     15.81 o
  14   6   9      429.51      439.68     23.05 o
  16   6   9      160.92      169.39     14.97 o
  18   6   9      184.47      218.22     17.42 o
  20   6   9       17.84       15.32      9.90 o
 -21   7   9      179.79      202.18     13.44 o
 -19   7   9        7.02       10.14      6.06 o
 -17   7   9      443.89      440.52     26.82 o
 -15   7   9        5.67       -6.90     15.38 o
 -13   7   9      426.11      425.49     15.41 o
 -11   7   9      417.73      412.82     28.50 o
  -9   7   9      372.98      355.19     26.53 o
  -7   7   9      103.03      103.06     17.28 o
  -5   7   9       22.22       69.53     16.49 o
  -3   7   9      167.41      203.15     20.70 o
  -1   7   9      231.75      208.27     20.65 o
   1   7   9       33.07       50.39     14.45 o
   3   7   9      341.24      354.29     25.83 o
   5   7   9       10.75      -16.53     11.05 o
   7   7   9      834.13      795.98     82.79 o
   9   7   9      107.49      139.67      8.27 o
  11   7   9       80.89       96.23     12.01 o
  13   7   9       35.27       42.63     13.55 o
  15   7   9       98.39       81.58     27.46 o
  17   7   9       34.80       34.83     16.13 o
 -18   8   9      296.32      239.70     21.95 o
 -16   8   9        4.15       12.05     12.28 o
 -14   8   9       46.69       70.81     11.82 o
 -12   8   9      278.67      311.81     40.10 o
 -10   8   9      156.98      156.35     32.04 o
  -8   8   9       24.69       49.79     25.08 o
  -6   8   9      663.72      583.48     47.98 o
  -4   8   9      263.84      245.35     34.60 o
  -2   8   9      156.46       87.15     24.90 o
   0   8   9     2033.58     1969.91     93.67 o
   2   8   9      114.33      115.15     26.73 o
   4   8   9      211.43      202.13     32.41 o
   6   8   9      147.94      155.98     29.66 o
   8   8   9       61.95       55.10     22.33 o
  10   8   9        4.81       -4.03     19.40 o
  12   8   9      230.62      295.57     24.99 o
  14   8   9      469.18      497.90     28.05 o
 -13   9   9       90.40       49.61     29.11 o
 -11   9   9      229.72      183.82     36.07 o
  -9   9   9      445.85      512.34     50.90 o
  -7   9   9      669.83      696.27     57.50 o
  -5   9   9       12.59       10.62     21.60 o
  -3   9   9      688.64      692.07     55.49 o
  -1   9   9      729.24      686.05     55.49 o
   1   9   9      133.11      140.24     31.67 o
   3   9   9      616.62      586.56     52.56 o
   5   9   9      223.81      201.94     35.52 o
   7   9   9      116.17      119.91     32.04 o
   9   9   9       32.27       -9.89     22.15 o
  -2  10   9      366.49      362.35     45.41 o
 -28   0  10       12.02      -26.09     17.39 o
 -26   0  10      479.05      498.10     33.40 o
 -24   0  10      644.68      618.32     34.93 o
 -22   0  10      130.67       99.85     16.70 o
 -20   0  10     3659.60     3483.19     65.38 o
 -18   0  10      708.60      670.62     20.84 o
 -16   0  10      168.94      179.58      9.58 o
 -14   0  10     1369.74     1211.40     22.23 o
 -12   0  10     3278.53     3415.16     48.05 o
 -10   0  10     3057.50     3868.91     66.46 o
  -8   0  10     4360.58     5131.51     61.86 o
  -6   0  10      509.62      648.78     16.87 o
  -4   0  10    42224.58    46157.87    555.59 o
  -2   0  10    21176.71    23670.08    314.23 o
   0   0  10    28883.76    29273.64    433.31 o
   2   0  10     1199.33     1200.43     19.19 o
   4   0  10      404.76      495.04     13.86 o
   6   0  10    32431.65    32479.73    505.59 o
   8   0  10      340.01      352.35     12.87 o
  10   0  10     4706.51     4502.78    127.29 o
  12   0  10      348.60      371.12     15.96 o
  14   0  10     1689.98     1618.90     55.43 o
  16   0  10       15.29       45.14     10.55 o
  18   0  10      161.84      127.67     19.99 o
  20   0  10     1363.56     1489.19     61.42 o
  22   0  10      119.71      122.18     20.41 o
  24   0  10       10.07       34.09     17.77 o
 -29   1  10       73.16       76.71     14.10 o
 -27   1  10      362.76      364.26     20.75 o
 -25   1  10        0.29      -13.22      8.86 o
 -23   1  10        4.75       14.37      8.27 o
 -21   1  10      311.08      333.25     17.44 o
 -19   1  10      106.15      100.58      7.00 o
 -17   1  10       31.90       23.06      4.31 o
 -15   1  10        0.45       -1.35      4.44 o
 -13   1  10        0.68       -4.05      2.92 o
 -11   1  10     7737.78     7775.20     77.23 o
  -9   1  10       26.57       30.58      3.31 o
  -7   1  10     4237.66     4551.02     42.12 o
  -5   1  10    11525.55    12122.60    105.46 o
  -3   1  10     8993.68    10183.04     82.31 o
  -1   1  10      341.96      426.16     17.20 o
   1   1  10     2132.18     2134.65     21.10 o
   3   1  10       92.15      150.29      5.37 o
   5   1  10      618.46      675.94     11.93 o
   7   1  10      239.68      305.81      9.14 o
   9   1  10      115.44      181.99      7.33 o
  11   1  10      234.22      242.30      9.15 o
  13   1  10      144.65      131.91      8.56 o
  15   1  10      123.44       93.98      9.01 o
  17   1  10      150.29      152.91     10.25 o
  19   1  10        8.50        6.61      7.91 o
  21   1  10      237.15      298.16     16.35 o
  23   1  10      164.92      186.84     16.69 o
  25   1  10       12.75       41.51     13.56 o
 -28   2  10       11.10      -14.92     12.13 o
 -26   2  10      324.44      363.32     33.27 o
 -24   2  10        0.01       -2.38      9.13 o
 -22   2  10        1.52        4.82      7.52 o
 -20   2  10      154.01      172.19     10.05 o
 -18   2  10      574.02      532.12     12.77 o
 -16   2  10      770.02      747.77     12.78 o
 -14   2  10      106.49      108.76      5.65 o
 -12   2  10        5.30        0.58      2.70 o
 -10   2  10     1323.34     1372.93     16.45 o
  -8   2  10     2209.71     2406.34     24.07 o
  -6   2  10     3086.51     2891.62     32.33 o
  -4   2  10     1317.21     1565.92     17.99 o
  -2   2  10     8426.24     8747.88    110.40 o
   0   2  10     2457.68     2309.78     26.52 o
   2   2  10     4892.42     5159.24     61.86 o
   4   2  10      134.04      162.10      5.26 o
   6   2  10       88.59      101.94      4.73 o
   8   2  10      329.33      369.98      9.32 o
  10   2  10      658.91      691.08     16.98 o
  12   2  10      722.04      723.15     14.96 o
  14   2  10      680.07      619.67     17.18 o
  16   2  10      548.17      521.44     26.79 o
  18   2  10      333.85      306.87     15.02 o
  20   2  10       51.60       42.09      9.51 o
  22   2  10        0.92        9.86      9.72 o
  24   2  10      313.00      370.02     21.60 o
 -27   3  10        3.75        8.01     13.12 o
 -25   3  10       21.37       22.46     13.78 o
 -23   3  10     2047.48     2004.81     42.14 o
 -21   3  10      397.41      438.66     17.68 o
 -19   3  10      385.97      350.32     16.24 o
 -17   3  10      679.07      651.45     14.81 o
 -15   3  10      162.65      160.66      6.03 o
 -13   3  10      497.94      508.25      9.41 o
 -11   3  10      542.73      522.39     10.90 o
  -9   3  10     2541.24     2570.53     30.28 o
  -7   3  10     3356.87     3189.49     35.64 o
  -5   3  10        1.23       25.03      3.96 o
  -3   3  10      873.63      859.36     15.98 o
  -1   3  10     4847.99     4784.41     79.75 o
   1   3  10      138.46      248.76     15.54 o
   3   3  10       48.76        8.50      3.03 o
   5   3  10     1660.56     1635.60     23.76 o
   7   3  10      952.79     1047.44     15.52 o
   9   3  10     3924.91     3846.03     44.35 o
  11   3  10     1978.38     1760.13     25.95 o
  13   3  10        2.37        0.40      6.10 o
  15   3  10      620.99      613.98     19.20 o
  17   3  10      560.75      535.61     19.04 o
  19   3  10       66.98       87.86     10.85 o
  21   3  10      254.10      217.58     15.05 o
  23   3  10        9.20       11.75     11.19 o
 -26   4  10       66.81       62.09     15.57 o
 -24   4  10      136.40      147.28     15.12 o
 -22   4  10      337.38      346.77     19.16 o
 -20   4  10        0.60       21.63      7.76 o
 -18   4  10       38.45       24.93      6.73 o
 -16   4  10      611.27      642.28     14.59 o
 -14   4  10       27.70       39.88      4.59 o
 -12   4  10       69.46       73.22      3.83 o
 -10   4  10       34.61       69.89      5.82 o
  -8   4  10      283.75      235.59      9.00 o
  -6   4  10     1478.98     1434.89     28.50 o
  -4   4  10      142.58      157.32      9.19 o
  -2   4  10     1212.02     1170.33     27.67 o
   0   4  10      770.10      866.91     22.90 o
   2   4  10     1960.27     1985.21     40.37 o
   4   4  10       39.37       54.32      7.64 o
   6   4  10       69.49       88.15      7.54 o
   8   4  10      268.90      299.08      9.84 o
  10   4  10     3392.34     3398.11     64.94 o
  12   4  10     1575.32     1467.24     27.65 o
  14   4  10       56.98       53.96      9.22 o
  16   4  10       42.09       26.69      8.26 o
  18   4  10      280.14      274.84     16.35 o
  20   4  10      158.41      173.88     17.00 o
  22   4  10       82.96       92.73     14.01 o
 -25   5  10      528.02      556.11     29.07 o
 -23   5  10      449.10      481.94     22.60 o
 -21   5  10        0.59       -4.80      7.63 o
 -19   5  10     2300.74     2313.84     43.34 o
 -17   5  10      205.02      180.03      8.51 o
 -15   5  10      221.26      212.87      7.86 o
 -13   5  10       65.15       55.35      6.78 o
 -11   5  10      149.02      122.42      7.18 o
  -9   5  10      674.64      636.99     21.43 o
  -7   5  10     1387.38     1299.01     30.68 o
  -5   5  10     6042.31     6021.64     91.76 o
  -3   5  10       79.11       72.28      8.29 o
  -1   5  10     4403.80     4191.76     86.27 o
   1   5  10      814.35      757.17     28.97 o
   3   5  10      349.96      301.21     14.96 o
   5   5  10     1322.72     1285.33     31.83 o
   7   5  10     1233.99     1315.38     23.18 o
   9   5  10      788.29      729.86     18.37 o
  11   5  10      427.15      424.97     15.93 o
  13   5  10       37.63       55.49      7.50 o
  15   5  10       60.11       44.07      8.35 o
  17   5  10      802.99      891.03     25.66 o
  19   5  10       17.44       13.50      9.29 o
  21   5  10      806.39      839.89     29.33 o
 -24   6  10       54.83       44.50     15.37 o
 -22   6  10       52.01       41.83     15.73 o
 -20   6  10      102.54       87.04      8.65 o
 -18   6  10      176.44      182.95      9.47 o
 -16   6  10       30.26       30.44      8.50 o
 -14   6  10      449.37      449.77     16.23 o
 -12   6  10      682.67      703.32     16.97 o
 -10   6  10      273.51      235.66     18.81 o
  -8   6  10        6.73        3.74      9.44 o
  -6   6  10      703.10      683.72     22.92 o
  -4   6  10      246.46      249.39     14.48 o
  -2   6  10      982.84      916.36     28.50 o
   0   6  10      573.67      524.65     19.84 o
   2   6  10      281.46      265.52     14.82 o
   4   6  10     1934.17     1781.18     47.40 o
   6   6  10      924.88      869.29     31.09 o
   8   6  10        4.01       14.96      5.78 o
  10   6  10      648.55      649.58     18.88 o
  12   6  10      454.54      418.86     21.22 o
  14   6  10      367.71      382.80     28.47 o
  16   6  10      152.03      148.63     16.91 o
  18   6  10       34.63       32.76     11.77 o
 -21   7  10      187.47      189.91     10.38 o
 -19   7  10       23.45       13.34     12.87 o
 -17   7  10      106.78       91.56     14.95 o
 -15   7  10        1.07        8.36      9.20 o
 -13   7  10      165.27      187.62     12.78 o
 -11   7  10      218.14      165.34     21.81 o
  -9   7  10      243.69      254.65     31.31 o
  -7   7  10        0.59       -5.02     13.33 o
  -5   7  10      933.51      999.44     69.42 o
  -3   7  10     1980.20     1939.24     87.07 o
  -1   7  10      593.71      571.25     32.24 o
   1   7  10      810.58      686.51     34.71 o
   3   7  10      492.64      409.11     27.45 o
   5   7  10      252.16      190.31     21.10 o
   7   7  10      297.74      233.71     23.51 o
   9   7  10      658.39      647.92     36.78 o
  11   7  10        7.87       -5.13      8.12 o
  13   7  10       38.89       26.14     12.61 o
  15   7  10      323.98      310.59     23.64 o
  17   7  10       75.62       79.56     18.25 o
 -18   8  10      302.77      353.06     24.72 o
 -16   8  10       17.78       -1.54     10.17 o
 -14   8  10      352.18      325.73     41.75 o
 -12   8  10      262.27      241.13     37.53 o
 -10   8  10       17.43       16.48     23.07 o
  -8   8  10     1101.72     1060.65     67.96 o
  -6   8  10       42.72       69.75     25.63 o
  -4   8  10     1173.10     1171.55     68.88 o
  -2   8  10      126.91      109.30     26.91 o
   0   8  10        0.45       13.18     18.86 o
   2   8  10      271.06      254.87     34.60 o
   4   8  10        1.68       -2.93     19.22 o
   6   8  10      380.63      302.86     37.54 o
   8   8  10        7.57       -2.01     21.05 o
  10   8  10      571.02      535.82     50.72 o
  12   8  10      173.47      240.93     37.90 o
 -13   9  10       85.91       83.85     30.57 o
 -11   9  10      218.92      235.63     38.63 o
  -9   9  10      239.41      260.90     40.83 o
  -7   9  10       13.32        9.89     22.70 o
  -5   9  10      191.65      176.49     34.60 o
  -3   9  10        8.04       11.72     23.80 o
  -1   9  10      350.92      326.47     40.47 o
   1   9  10        3.09      -19.59     19.22 o
   3   9  10      736.26      865.33     63.00 o
   5   9  10      122.92      196.81     35.88 o
   7   9  10        0.15       -8.42     21.42 o
   9   9  10        2.50      -15.93     24.35 o
 -29   1  11        5.62       11.77     10.62 o
 -27   1  11      223.71      233.80     17.69 o
 -25   1  11        0.02       -8.11      8.36 o
 -23   1  11      901.06      905.67     25.07 o
 -21   1  11      125.50      112.73      8.79 o
 -19   1  11     1391.77     1369.24     27.23 o
 -17   1  11     1019.26      986.63     15.44 o
 -15   1  11     2290.69     2207.94     27.18 o
 -13   1  11    11150.89    10752.34    105.52 o
 -11   1  11      144.60      105.02      5.48 o
  -9   1  11        0.60        2.87      2.42 o
  -7   1  11     8085.37     8322.02     71.29 o
  -5   1  11    10648.54    10980.00     96.16 o
  -3   1  11      567.26      494.01      7.49 o
  -1   1  11     3076.01     3061.92     30.51 o
   1   1  11     5742.27     5952.70     56.12 o
   3   1  11      169.78      221.31      5.77 o
   5   1  11     4755.20     4774.92     56.06 o
   7   1  11       49.68       83.24      5.58 o
   9   1  11      485.09      385.72     10.80 o
  11   1  11     1193.88     1232.62     23.62 o
  13   1  11     3806.54     3536.92     53.05 o
  15   1  11       10.23       15.92      6.80 o
  17   1  11      466.92      457.50     17.36 o
  19   1  11      757.59      782.66     23.82 o
  21   1  11       35.24       39.56     10.22 o
  23   1  11      651.15      745.10     29.58 o
 -28   2  11        6.49        6.93     13.19 o
 -26   2  11        4.08       23.11     11.34 o
 -24   2  11      104.37       88.42     12.75 o
 -22   2  11        9.22       10.02      7.46 o
 -20   2  11     1624.63     1582.21     27.88 o
 -18   2  11       49.55       46.46      5.83 o
 -16   2  11     1099.47     1151.79     16.66 o
 -14   2  11        1.15        8.89      3.15 o
 -12   2  11       17.10       37.01      3.61 o
 -10   2  11     3005.13     3068.61     31.69 o
  -8   2  11     1045.09     1003.94     12.02 o
  -6   2  11     8191.99     8187.79     84.26 o
  -4   2  11      282.66      225.09      7.69 o
  -2   2  11        3.58       11.18      1.94 o
   0   2  11        0.63        2.63      2.17 o
   2   2  11     1660.82     1905.29     26.02 o
   4   2  11     3040.41     2839.78     34.30 o
   6   2  11      907.91      818.67     14.91 o
   8   2  11      255.21      206.08      7.24 o
  10   2  11     1238.32     1293.07     23.92 o
  12   2  11      287.99      263.08     12.07 o
  14   2  11     2575.87     2498.17     45.17 o
  16   2  11      695.55      699.00     21.09 o
  18   2  11     1238.22     1161.67     29.07 o
  20   2  11        6.72        2.80      8.68 o
  22   2  11      235.76      214.03     15.56 o
  24   2  11      134.58      135.82     16.54 o
 -27   3  11      114.84      123.27     17.75 o
 -25   3  11       15.75       13.00     10.32 o
 -23   3  11       30.58       20.59     10.38 o
 -21   3  11       10.04       22.01      6.86 o
 -19   3  11      206.64      239.23     10.35 o
 -17   3  11      413.82      413.46     12.31 o
 -15   3  11      195.04      210.65      6.74 o
 -13   3  11      554.02      612.65     10.68 o
 -11   3  11      101.83      121.96      4.35 o
  -9   3  11      158.59      192.48      6.69 o
  -7   3  11     5868.58     6137.21     74.54 o
  -5   3  11      109.10       98.13      6.93 o
  -3   3  11     2627.87     2494.58     41.63 o
  -1   3  11     4000.83     4401.14     74.69 o
   1   3  11      249.43      292.16     13.98 o
   3   3  11      296.70      274.02      7.70 o
   5   3  11       11.72        1.89      3.28 o
   7   3  11     1253.13     1232.73     17.62 o
   9   3  11     1824.34     1821.40     24.62 o
  11   3  11      156.44      154.54      8.17 o
  13   3  11      213.20      186.11     11.13 o
  15   3  11      638.85      640.89     19.94 o
  17   3  11       58.43       29.64      8.92 o
  19   3  11      295.43      264.43     14.99 o
  21   3  11       56.39       46.16     10.80 o
  23   3  11       38.89       44.25     12.74 o
 -26   4  11       26.16       20.55     20.66 o
 -24   4  11      753.49      771.10     40.85 o
 -22   4  11      132.76      126.20     16.06 o
 -20   4  11     1663.10     1611.52     28.32 o
 -18   4  11      417.10      388.03     12.20 o
 -16   4  11      257.42      243.79      9.25 o
 -14   4  11      615.00      545.98     10.43 o
 -12   4  11      502.25      451.55     11.50 o
 -10   4  11     2862.57     2876.46     35.74 o
  -8   4  11      753.20      797.88     20.63 o
  -6   4  11      808.77      790.09     20.04 o
  -4   4  11      497.95      577.76     17.17 o
  -2   4  11     9676.60     9707.05    153.94 o
   0   4  11        3.76       -0.35      7.50 o
   2   4  11     1359.61     1316.52     30.58 o
   4   4  11     1389.87     1353.78     31.80 o
   6   4  11      621.22      612.80     13.47 o
   8   4  11     7489.18     7315.38     96.88 o
  10   4  11     1173.76     1121.94     20.12 o
  12   4  11     1202.25     1105.63     23.12 o
  14   4  11        2.46        6.02      6.18 o
  16   4  11      885.59      913.66     24.56 o
  18   4  11      595.87      655.48     32.35 o
  20   4  11      215.41      206.00     16.16 o
  22   4  11      739.24      793.00     29.50 o
 -25   5  11       33.93       26.74     11.58 o
 -23   5  11       36.40       45.36      9.77 o
 -21   5  11       43.17       27.59      7.37 o
 -19   5  11       37.13       49.75      7.18 o
 -17   5  11      428.64      414.84     15.93 o
 -15   5  11      170.41      195.50     16.86 o
 -13   5  11        4.83        1.56      5.20 o
 -11   5  11     1221.45     1167.17     21.05 o
  -9   5  11     2173.19     2152.17     40.59 o
  -7   5  11      265.37      256.13     12.83 o
  -5   5  11      416.61      378.53     18.75 o
  -3   5  11     1751.79     1712.05     33.92 o
  -1   5  11      578.12      630.44     20.84 o
   1   5  11      359.61      348.67     15.72 o
   3   5  11      171.41      161.26     11.85 o
   5   5  11     1716.50     1704.68     39.04 o
   7   5  11      407.51      348.09     12.53 o
   9   5  11      727.97      716.56     18.04 o
  11   5  11      122.77      139.85      9.58 o
  13   5  11       28.66       23.77      8.58 o
  15   5  11      817.69      781.05     21.61 o
  17   5  11        0.66        6.36      7.79 o
  19   5  11        8.92       10.59      8.82 o
 -22   6  11      167.47      177.25     11.14 o
 -20   6  11      262.12      265.56     11.70 o
 -18   6  11       64.23       51.85     11.77 o
 -16   6  11      230.77      245.56     13.08 o
 -14   6  11      807.67      834.05     21.75 o
 -12   6  11      252.46      232.88     17.99 o
 -10   6  11        1.59      -11.77      8.89 o
  -8   6  11      789.41      746.33     28.78 o
  -6   6  11       19.78       18.44     10.15 o
  -4   6  11     2661.22     2569.70     64.26 o
  -2   6  11     1505.69     1451.21     42.10 o
   0   6  11      227.42      238.92     16.85 o
   2   6  11      547.84      451.43     22.19 o
   4   6  11       54.04       36.10     10.66 o
   6   6  11      322.38      344.01     24.05 o
   8   6  11      271.77      221.82     33.32 o
  10   6  11      339.13      345.70     32.22 o
  12   6  11     1554.45     1661.16     44.76 o
  14   6  11      338.63      411.02     23.06 o
  16   6  11      426.23      473.93     25.62 o
  18   6  11       69.78       92.35     16.48 o
 -21   7  11       78.95       77.75     15.78 o
 -19   7  11      238.06      252.18     29.29 o
 -17   7  11        4.55       -2.22     11.00 o
 -15   7  11      735.32      773.91     25.89 o
 -13   7  11      154.71      147.78     21.35 o
 -11   7  11        9.03      -19.12     12.75 o
  -9   7  11     1377.89     1327.54     51.98 o
  -7   7  11       18.33       39.28     16.54 o
  -5   7  11     2279.45     2171.88     70.39 o
  -3   7  11      215.43      176.11     25.17 o
  -1   7  11      569.26      650.20     35.48 o
   1   7  11      300.18      285.59     25.27 o
   3   7  11       50.74       28.72     14.43 o
   5   7  11      514.35      483.17     30.75 o
   7   7  11       82.56      108.86     19.05 o
   9   7  11      509.81      547.48     34.90 o
  11   7  11      283.94      340.52     73.15 o
  13   7  11       14.47        3.80     13.91 o
  15   7  11        1.78        2.28     15.10 o
 -18   8  11      104.46      111.96     38.17 o
 -16   8  11      129.03      104.90     33.14 o
 -14   8  11      110.20      121.74     33.69 o
 -12   8  11       21.36       24.53     23.25 o
 -10   8  11       80.80       66.09     25.63 o
  -8   8  11        0.03       29.29     22.70 o
  -6   8  11      647.49      624.49     53.84 o
  -4   8  11      119.45      118.08     29.84 o
  -2   8  11      175.32      172.28     32.04 o
   0   8  11      151.32      100.14     26.73 o
   2   8  11      295.11      321.88     38.82 o
   4   8  11      535.52      384.92     42.67 o
   6   8  11      112.95       43.39     23.43 o
   8   8  11      100.39      115.70     29.66 o
  10   8  11        0.01        0.00     22.52 o
  12   8  11      240.38      241.13     39.36 o
 -11   9  11        7.82       21.78     26.18 o
  -9   9  11      546.84      624.25     55.85 o
  -7   9  11       81.02       89.89     30.39 o
  -5   9  11      340.73      465.62     49.07 o
  -3   9  11      560.34      595.51     53.65 o
  -1   9  11        0.61       33.32     24.35 o
   1   9  11      767.72      666.46     55.13 o
   3   9  11        1.83       -1.28     21.42 o
   5   9  11      122.35       76.53     28.38 o
   7   9  11       71.44       46.50     25.81 o
 -28   0  12      139.05      159.03     26.55 o
 -26   0  12       93.86       75.59     16.94 o
 -24   0  12     1218.67     1100.90     37.32 o
 -22   0  12      199.27      198.29     16.40 o
 -20   0  12      128.32      122.05     13.17 o
 -18   0  12      591.34      601.01     18.04 o
 -16   0  12     5663.41     5667.00     77.53 o
 -14   0  12     8178.19     8433.75    118.12 o
 -12   0  12      778.10      850.72     17.31 o
 -10   0  12      932.54     1075.84     20.12 o
  -8   0  12    24006.61    24625.59    299.86 o
  -6   0  12    10251.36     9636.39    147.94 o
  -4   0  12    15548.03    17364.56    260.09 o
  -2   0  12     4064.83     4235.75     68.14 o
   0   0  12     3255.82     2728.21     46.22 o
   2   0  12        2.75       43.90      5.20 o
   4   0  12    21682.11    21017.77    281.59 o
   6   0  12      133.81      250.63     19.03 o
   8   0  12     7112.06     7473.75    166.50 o
  10   0  12     1592.55     1435.10     37.12 o
  12   0  12     2819.20     2759.15     61.34 o
  14   0  12     3139.58     3183.02     70.13 o
  16   0  12     1289.67     1160.35     35.69 o
  18   0  12     2800.01     3071.43     88.13 o
  20   0  12      618.21      584.01     34.73 o
  22   0  12      512.90      475.37     33.43 o
  24   0  12      383.92      444.25     34.40 o
 -29   1  12      173.90      193.21     17.01 o
 -27   1  12       20.75       22.73     10.79 o
 -25   1  12      206.12      226.92     14.46 o
 -23   1  12      130.13      113.77     11.24 o
 -21   1  12        8.35       -3.19      6.42 o
 -19   1  12      809.62      762.38     16.50 o
 -17   1  12      142.30      150.34      7.19 o
 -15   1  12        6.47        9.99      3.35 o
 -13   1  12        2.88        7.46      3.55 o
 -11   1  12      943.57     1127.40     15.10 o
  -9   1  12      484.58      629.63      9.53 o
  -7   1  12     5604.70     5890.79     51.75 o
  -5   1  12       65.64       99.32      3.58 o
  -3   1  12       68.78       48.94      2.86 o
  -1   1  12      869.96      961.10     12.00 o
   1   1  12      702.45      651.42     13.84 o
   3   1  12     2843.74     2927.94     42.11 o
   5   1  12     3857.97     4128.33     45.99 o
   7   1  12       26.67       46.95      6.55 o
   9   1  12     1197.41     1197.08     25.68 o
  11   1  12      673.94      622.21     15.10 o
  13   1  12      102.28      139.36      9.42 o
  15   1  12      101.36      135.77     10.91 o
  17   1  12        0.03        3.32      7.12 o
  19   1  12      445.55      405.53     18.54 o
  21   1  12       38.60       41.08     11.49 o
  23   1  12        2.21       -8.62     10.86 o
 -28   2  12      358.57      340.18     20.12 o
 -26   2  12      639.00      662.86     23.03 o
 -24   2  12      292.60      289.33     15.29 o
 -22   2  12       49.31       62.27     10.47 o
 -20   2  12      115.42      115.23      9.92 o
 -18   2  12      241.36      242.36      9.64 o
 -16   2  12      892.83      857.65     14.68 o
 -14   2  12       90.83      103.74      5.05 o
 -12   2  12     2517.57     2530.00     27.86 o
 -10   2  12     1162.57     1091.65     13.80 o
  -8   2  12        1.19        2.63      2.13 o
  -6   2  12     1782.25     1753.44     28.47 o
  -4   2  12     2391.47     2273.78     38.82 o
  -2   2  12       98.87       87.32      3.48 o
   0   2  12     4352.31     4311.87     52.68 o
   2   2  12      433.12      491.55     10.27 o
   4   2  12     5256.60     4877.27     55.94 o
   6   2  12     1945.16     1916.42     24.73 o
   8   2  12      299.61      290.07      8.73 o
  10   2  12     3108.53     3001.62     41.56 o
  12   2  12        9.32       16.65      6.91 o
  14   2  12        4.45       19.17      7.64 o
  16   2  12       70.42       45.17      8.82 o
  18   2  12       82.14       80.33     10.60 o
  20   2  12       28.68       21.66      9.37 o
  22   2  12      151.96      170.64     17.18 o
 -27   3  12        1.47      -11.24      9.97 o
 -25   3  12       86.24       93.04     11.67 o
 -23   3  12        3.12       -6.32      8.07 o
 -21   3  12     1566.53     1424.46     26.51 o
 -19   3  12       49.83       41.87      6.75 o
 -17   3  12     1846.64     1702.42     27.80 o
 -15   3  12       35.76       43.53      4.60 o
 -13   3  12      428.70      439.60      8.75 o
 -11   3  12     3885.50     3903.61     41.66 o
  -9   3  12      201.86      196.75      6.08 o
  -7   3  12      503.61      429.80     11.79 o
  -5   3  12      203.42      193.04      9.73 o
  -3   3  12     4512.08     4420.07     67.52 o
  -1   3  12      335.60      448.40     20.91 o
   1   3  12       78.15      100.44      8.53 o
   3   3  12     1193.93     1165.49     17.74 o
   5   3  12       49.82       32.42      5.34 o
   7   3  12     3104.63     3060.19     41.48 o
   9   3  12      124.32      106.84      6.65 o
  11   3  12      455.79      422.98     12.66 o
  13   3  12        3.97        0.06      6.47 o
  15   3  12       97.60       90.49     10.05 o
  17   3  12      126.16      119.56     11.27 o
  19   3  12       27.25        6.80      8.80 o
  21   3  12      237.43      252.78     25.15 o
 -26   4  12        7.78       -9.62     10.19 o
 -24   4  12       16.79       10.72     10.08 o
 -22   4  12      155.97      162.75     11.42 o
 -20   4  12      509.20      495.45     14.60 o
 -18   4  12      389.21      393.47     12.17 o
 -16   4  12      107.70       96.31      7.52 o
 -14   4  12      130.45      129.01      6.54 o
 -12   4  12      195.24      210.63      8.11 o
 -10   4  12     2164.18     2357.00     36.97 o
  -8   4  12      343.57      329.63     16.72 o
  -6   4  12        3.66       -9.04      6.03 o
  -4   4  12     6077.16     6197.00    115.88 o
  -2   4  12      972.26     1013.27     26.19 o
   0   4  12        0.82       -2.17      6.15 o
   2   4  12      920.18     1001.19     27.81 o
   4   4  12      147.51      173.78     21.01 o
   6   4  12       62.08       75.74      5.80 o
   8   4  12      301.33      277.24     11.01 o
  10   4  12        6.83       17.21      4.83 o
  12   4  12      151.51      142.84      8.81 o
  14   4  12       12.03        4.31      6.19 o
  16   4  12       85.74       95.31      9.76 o
  18   4  12       40.28       45.00     10.74 o
  20   4  12       25.58       50.26     11.99 o
 -25   5  12      166.27      184.89     24.31 o
 -23   5  12        9.45        3.15      9.05 o
 -21   5  12      682.70      681.81     18.43 o
 -19   5  12       44.44       63.81     10.49 o
 -17   5  12     1009.32      967.92     19.44 o
 -15   5  12      141.53      142.70      9.45 o
 -13   5  12      114.28       77.01      6.89 o
 -11   5  12      640.59      636.70     22.63 o
  -9   5  12      254.94      226.15     12.93 o
  -7   5  12     2617.92     2612.90     66.63 o
  -5   5  12      136.47       93.34      9.81 o
  -3   5  12     4282.26     4219.61     67.87 o
  -1   5  12     3556.95     3399.60     63.81 o
   1   5  12      672.90      636.84     23.00 o
   3   5  12     5150.16     4885.52     86.58 o
   5   5  12      490.97      502.58     23.59 o
   7   5  12     2364.71     2204.89     55.68 o
   9   5  12       59.17       55.91      6.53 o
  11   5  12        1.01      -12.02      8.69 o
  13   5  12      269.86      264.25     22.12 o
  15   5  12      144.67      159.57     13.94 o
  17   5  12       48.38       63.27      9.58 o
  19   5  12      321.56      399.54     18.00 o
 -22   6  12        2.67       -2.81     10.52 o
 -20   6  12      153.03      200.67     11.37 o
 -18   6  12      215.32      214.99     16.63 o
 -16   6  12        4.32       18.26      9.34 o
 -14   6  12      922.58      944.83     22.08 o
 -12   6  12       19.24       11.10     11.34 o
 -10   6  12      647.06      682.53     28.69 o
  -8   6  12      451.98      419.58     22.54 o
  -6   6  12       10.67        1.46     16.53 o
  -4   6  12      117.08      107.96     13.71 o
  -2   6  12       87.78       78.66     15.09 o
   0   6  12       14.51       23.91     10.23 o
   2   6  12      545.85      607.99     25.89 o
   4   6  12        1.04       -7.53      9.27 o
   6   6  12      639.29      554.49     30.50 o
   8   6  12      864.92      897.30     41.38 o
  10   6  12       17.37       28.48      7.72 o
  12   6  12     1415.29     1418.80     40.48 o
  14   6  12     2042.59     2108.97    103.22 o
  16   6  12       13.09       20.51     12.75 o
  18   6  12      111.35      125.19     17.98 o
 -19   7  12       81.74      104.40     15.51 o
 -17   7  12       24.69       -0.29     10.00 o
 -15   7  12      218.04      209.36     25.07 o
 -13   7  12      175.72      176.97     22.91 o
 -11   7  12       53.08       55.27     17.72 o
  -9   7  12     1771.15     1621.72     59.35 o
  -7   7  12     1266.79     1286.37     74.66 o
  -5   7  12     1200.34     1219.55     85.10 o
  -3   7  12       71.88       95.24     18.22 o
  -1   7  12      194.56      202.98     22.53 o
   1   7  12      972.17      984.64     43.96 o
   3   7  12      437.38      387.60     56.95 o
   5   7  12       15.57       23.11     15.53 o
   7   7  12        7.76       -2.52     14.37 o
   9   7  12        1.82       45.36     17.85 o
  11   7  12      550.87      524.59     35.58 o
  13   7  12       92.88      120.26     13.14 o
  15   7  12       55.84       30.60     13.65 o
 -16   8  12        8.15       -8.97     21.78 o
 -14   8  12       91.55      113.87     32.40 o
 -12   8  12      200.31      234.71     38.81 o
 -10   8  12      213.11      212.20     36.80 o
  -8   8  12       62.95       60.96     26.00 o
  -6   8  12      833.23      924.75     65.39 o
  -4   8  12      535.80      531.42     48.71 o
  -2   8  12      327.25      346.79     41.56 o
   0   8  12      178.00      239.29     36.80 o
   2   8  12       56.99       19.04     23.25 o
   4   8  12      255.83      288.55     39.55 o
   6   8  12       15.11        8.05     22.70 o
   8   8  12      795.40      830.75     61.17 o
  10   8  12      227.74      336.15     42.84 o
 -11   9  12      143.51      124.13     33.87 o
  -9   9  12       48.12       35.33     27.46 o
  -7   9  12      243.57      249.00     39.55 o
  -5   9  12      410.01      343.87     43.76 o
  -3   9  12       13.74       -1.28     22.33 o
  -1   9  12        5.61       30.57     25.99 o
   1   9  12      184.74      183.26     35.52 o
   3   9  12      248.70      175.76     36.25 o
   5   9  12       29.87        6.41     23.07 o
 -29   1  13       68.45       69.87     13.62 o
 -27   1  13      110.38       99.54     13.35 o
 -25   1  13      656.54      687.69     22.97 o
 -23   1  13      619.00      648.01     25.58 o
 -21   1  13      198.38      174.76     11.79 o
 -19   1  13      258.74      275.26     10.39 o
 -17   1  13      958.92      924.14     16.65 o
 -15   1  13      723.44      672.15     13.45 o
 -13   1  13       87.67       82.57      4.91 o
 -11   1  13     9612.39     9338.16     87.98 o
  -9   1  13     2804.78     3032.98     30.32 o
  -7   1  13     4008.37     4087.56     47.87 o
  -5   1  13     2102.22     2148.30     25.98 o
  -3   1  13      422.30      367.35      6.74 o
  -1   1  13     4376.45     4213.80     43.17 o
   1   1  13       58.85       73.39      3.92 o
   3   1  13     5084.47     5350.77     57.45 o
   5   1  13     2017.78     1892.77     29.86 o
   7   1  13     1948.14     1969.26     29.23 o
   9   1  13     4611.55     4415.35     67.13 o
  11   1  13       41.94       48.96      8.38 o
  13   1  13      829.25      824.02     21.97 o
  15   1  13       77.50       74.38      9.41 o
  17   1  13      203.01      268.06     17.45 o
  19   1  13      139.21      134.34     14.02 o
  21   1  13      612.36      653.32     26.63 o
  23   1  13      283.99      366.77     22.07 o
 -28   2  13      119.91      134.49     15.45 o
 -26   2  13       71.63       84.44     11.95 o
 -24   2  13        2.09       10.74      8.97 o
 -22   2  13       98.71      106.71     10.81 o
 -20   2  13      108.57       83.88      8.69 o
 -18   2  13     1326.41     1310.80     23.87 o
 -16   2  13       30.85       32.71      4.37 o
 -14   2  13        2.49       -4.23      3.15 o
 -12   2  13        5.22        6.72      3.08 o
 -10   2  13      159.61      187.26      7.04 o
  -8   2  13     2889.81     2863.14     30.73 o
  -6   2  13     1116.89     1193.86     20.06 o
  -4   2  13      154.19      181.22      5.56 o
  -2   2  13     1653.40     1727.98     21.55 o
   0   2  13      256.19      219.72     10.81 o
   2   2  13      415.73      449.20      9.32 o
   4   2  13      269.04      226.62     14.64 o
   6   2  13       19.10        2.44      3.47 o
   8   2  13     1680.58     1696.05     24.75 o
  10   2  13      517.92      498.24     14.19 o
  12   2  13      680.26      624.78     18.60 o
  14   2  13      718.69      653.21     20.07 o
  16   2  13      441.62      460.71     17.67 o
  18   2  13       70.14       88.41     11.01 o
  20   2  13      612.54      597.08     22.30 o
  22   2  13        1.20        8.04     11.47 o
 -27   3  13       58.93       68.11     13.18 o
 -25   3  13        9.15       -2.11      8.88 o
 -23   3  13       73.79       87.85     10.98 o
 -21   3  13      231.97      224.09     11.52 o
 -19   3  13       92.11       93.42      9.31 o
 -17   3  13      128.32      165.52      8.54 o
 -15   3  13       22.54       37.73      4.83 o
 -13   3  13      745.76      758.26     12.29 o
 -11   3  13     1163.20     1289.46     18.70 o
  -9   3  13     2634.03     2556.22     30.47 o
  -7   3  13      168.23      165.74      8.13 o
  -5   3  13     2428.81     2451.41     42.20 o
  -3   3  13     1792.88     1774.90     32.96 o
  -1   3  13     1068.37     1131.22     30.78 o
   1   3  13        1.59        5.32      5.92 o
   3   3  13      145.44      145.20      7.08 o
   5   3  13        3.39       -3.56      3.46 o
   7   3  13       30.40       26.69      8.56 o
   9   3  13     1815.16     1780.50     27.99 o
  11   3  13      126.07      137.94      9.02 o
  13   3  13       74.88       87.08      8.36 o
  15   3  13       20.77       12.24      8.71 o
  17   3  13       67.10       59.34      9.85 o
  19   3  13       80.43       86.99     11.40 o
  21   3  13       10.36       12.37     10.00 o
 -26   4  13      190.11      225.66     17.58 o
 -24   4  13       15.04       37.44     11.36 o
 -22   4  13     1019.66      990.44     26.23 o
 -20   4  13      125.21      130.75      8.83 o
 -18   4  13     1521.72     1365.08     24.08 o
 -16   4  13      247.00      238.47     11.52 o
 -14   4  13       90.28       96.75      8.41 o
 -12   4  13     3854.12     3859.69     55.14 o
 -10   4  13      806.22      847.46     22.70 o
  -8   4  13      199.07      196.24     11.31 o
  -6   4  13      244.41      223.26     11.69 o
  -4   4  13     1705.88     1840.10     35.22 o
  -2   4  13      718.91      706.51     21.65 o
   0   4  13     1774.24     1755.08     38.42 o
   2   4  13       10.76       11.32      8.67 o
   4   4  13      425.82      298.92     17.47 o
   6   4  13     2969.46     3065.81     44.85 o
   8   4  13      681.41      700.76     18.01 o
  10   4  13     5369.92     5236.49     80.22 o
  12   4  13        6.80        1.24      5.68 o
  14   4  13      721.90      736.89     19.43 o
  16   4  13      629.16      666.36     19.62 o
  18   4  13       11.91       17.47      9.08 o
  20   4  13     1233.42     1347.27     37.47 o
 -25   5  13        2.88        8.97      9.73 o
 -23   5  13       32.77       25.86     10.01 o
 -21   5  13       29.15       51.60      7.49 o
 -19   5  13      183.16      188.33      9.41 o
 -17   5  13       48.82       65.42     10.31 o
 -15   5  13       19.54       -3.93      5.87 o
 -13   5  13      141.31      151.56      8.85 o
 -11   5  13      348.80      345.38     21.67 o
  -9   5  13       30.58       24.89     12.99 o
  -7   5  13     3875.36     3937.83     81.21 o
  -5   5  13      480.22      484.87     29.20 o
  -3   5  13        1.97       -1.26      7.16 o
  -1   5  13     2803.68     2639.19     53.21 o
   1   5  13     1959.41     1798.72     40.88 o
   3   5  13     1285.92     1361.97     40.05 o
   5   5  13      671.34      610.75     26.76 o
   7   5  13      599.36      555.38     25.97 o
   9   5  13       80.01       85.41      6.88 o
  11   5  13       30.20       42.02      9.14 o
  13   5  13      388.08      404.61     19.65 o
  15   5  13        1.80        3.67     10.08 o
  17   5  13       74.71       75.60      9.58 o
  19   5  13        1.00       -3.06      7.99 o
 -22   6  13      124.50      140.42     10.73 o
 -20   6  13       28.96       47.06     14.07 o
 -18   6  13       81.58       88.62      9.96 o
 -16   6  13      578.36      631.73     18.83 o
 -14   6  13       23.73       23.89     15.36 o
 -12   6  13      519.88      465.47     29.53 o
 -10   6  13     1038.97     1157.01     38.74 o
  -8   6  13      226.39      201.00     17.55 o
  -6   6  13     1201.74     1149.93     37.04 o
  -4   6  13        0.14       -0.45      9.74 o
  -2   6  13     1375.31     1370.39     41.19 o
   0   6  13        4.03       -2.39      9.32 o
   2   6  13      506.30      478.04     25.84 o
   4   6  13       92.75      101.70     14.78 o
   6   6  13       80.06       52.13     13.01 o
   8   6  13       47.30       35.18     15.74 o
  10   6  13      100.68      136.22     42.20 o
  12   6  13        4.68       46.32     10.91 o
  14   6  13      421.55      477.08     24.37 o
  16   6  13      167.29      209.58     19.99 o
 -19   7  13       69.59       81.83     14.26 o
 -17   7  13      142.57      179.44     24.59 o
 -15   7  13      115.94      110.87     21.60 o
 -13   7  13        2.00        3.66     15.53 o
 -11   7  13       28.36       45.24     17.34 o
  -9   7  13       51.23       41.79     20.32 o
  -7   7  13     1840.63     1658.37     69.00 o
  -5   7  13      217.68      225.54     23.94 o
  -3   7  13     1648.24     1561.53     57.34 o
  -1   7  13     1469.68     1381.19     54.02 o
   1   7  13       29.89       44.30     17.20 o
   3   7  13     1269.65     1227.12     50.84 o
   5   7  13      220.00      180.74     22.97 o
   7   7  13     1069.38     1072.96     48.64 o
   9   7  13     1018.04     1084.92    111.19 o
  11   7  13       32.21       79.56     34.60 o
  13   7  13      341.75      345.54     49.80 o
 -16   8  13       35.07       72.86     31.85 o
 -14   8  13        3.32       47.96     29.11 o
 -12   8  13       32.38       19.59     23.80 o
 -10   8  13        1.71       25.45     24.16 o
  -8   8  13      576.64      594.97     54.20 o
  -6   8  13       78.70      136.57     31.85 o
  -4   8  13        0.57        3.84     20.32 o
  -2   8  13        0.00       -6.22     21.60 o
   0   8  13        2.60      -20.69     17.39 o
   2   8  13        0.81        2.01     21.78 o
   4   8  13       56.46       26.73     24.90 o
   6   8  13       84.54       98.49     30.21 o
   8   8  13       37.93       57.30     26.00 o
  10   8  13        7.68       -8.79     22.15 o
  -9   9  13      156.58      100.33     31.67 o
  -7   9  13       72.91       63.71     30.02 o
  -5   9  13      551.88      662.52     59.70 o
  -3   9  13        0.01       17.76     24.71 o
  -1   9  13      888.74      933.72     68.50 o
   1   9  13      149.51      123.03     35.33 o
   3   9  13       64.59       82.20     30.39 o
 -28   0  14       56.00       57.54     16.75 o
 -26   0  14      150.03      176.19     21.60 o
 -24   0  14      803.27      757.42     88.92 o
 -22   0  14      180.95      184.75     19.46 o
 -20   0  14     3101.99     2956.60     67.33 o
 -18   0  14     3365.53     3243.51     68.44 o
 -16   0  14     1267.85     1194.86     26.53 o
 -14   0  14     1933.71     1777.37     30.03 o
 -12   0  14      906.19      812.82     17.48 o
 -10   0  14    13860.43    14227.00    177.26 o
  -8   0  14    10650.70    10717.13    147.63 o
  -6   0  14     2518.08     2467.10     43.57 o
  -4   0  14     1381.25     1401.90     27.58 o
  -2   0  14     1868.75     1683.60     31.68 o
   0   0  14     8674.16     8754.21    135.48 o
   2   0  14      187.38       80.10     11.02 o
   4   0  14     3190.67     3271.18     51.29 o
   6   0  14     9651.29     9883.47    215.03 o
   8   0  14     2532.41     2373.95     69.71 o
  10   0  14      627.15      669.08     24.38 o
  12   0  14     2128.02     1941.32     48.32 o
  14   0  14      598.76      616.67     30.46 o
  16   0  14       12.05        0.64     11.80 o
  18   0  14       21.81       18.30     14.28 o
  20   0  14      978.06     1005.13     77.85 o
  22   0  14      138.72      178.00     24.46 o
 -27   1  14      206.00      207.44     16.51 o
 -25   1  14       30.77       27.39     10.23 o
 -23   1  14       44.09       63.49      9.88 o
 -21   1  14      338.03      321.23     14.82 o
 -19   1  14       55.54       47.88      7.68 o
 -17   1  14      862.12      825.75     17.38 o
 -15   1  14      481.49      479.18     12.07 o
 -13   1  14      735.44      764.61     12.63 o
 -11   1  14      654.96      668.64     10.85 o
  -9   1  14      122.34      152.62      5.92 o
  -7   1  14      440.32      470.86      8.43 o
  -5   1  14        2.04        6.11      2.64 o
  -3   1  14      401.70      361.14      6.96 o
  -1   1  14     2190.31     2337.17     26.05 o
   1   1  14        5.53        9.34      2.96 o
   3   1  14       20.13       24.06      4.65 o
   5   1  14       29.03       31.97      4.05 o
   7   1  14       68.91       64.49      4.98 o
   9   1  14      137.84      139.64      8.93 o
  11   1  14        4.88       -0.56      6.63 o
  13   1  14      770.41      691.55     20.31 o
  15   1  14      115.54       98.41     10.27 o
  17   1  14      229.09      205.91     15.04 o
  19   1  14      110.60      115.41     13.65 o
  21   1  14       39.46       48.36     12.53 o
 -28   2  14       19.73       28.79     12.36 o
 -26   2  14      791.30      792.17     25.27 o
 -24   2  14     1033.71     1092.65     28.62 o
 -22   2  14       34.41       48.08      8.99 o
 -20   2  14     1631.02     1619.51     30.56 o
 -18   2  14     2956.57     2853.46     41.54 o
 -16   2  14      706.63      672.07     14.57 o
 -14   2  14      178.77      180.48      6.33 o
 -12   2  14      663.83      701.37     11.66 o
 -10   2  14       46.67       49.30      5.66 o
  -8   2  14       83.30       88.81      4.29 o
  -6   2  14     1405.16     1379.18     20.47 o
  -4   2  14     3869.84     3959.43     49.50 o
  -2   2  14       16.35       13.12      3.52 o
   0   2  14      684.34      725.80     13.89 o
   2   2  14     1461.93     1391.48     20.93 o
   4   2  14      154.32      129.68      5.58 o
   6   2  14        2.36       -0.99      3.72 o
   8   2  14      976.32      915.92     17.81 o
  10   2  14        0.82       -8.47      5.65 o
  12   2  14      194.72      183.59     11.09 o
  14   2  14        8.98        5.25      7.24 o
  16   2  14      342.07      335.87     15.88 o
  18   2  14      164.26      147.82     12.71 o
  20   2  14      153.61      185.97     16.00 o
 -27   3  14        0.73       13.80     11.65 o
 -25   3  14      282.72      263.05     21.14 o
 -23   3  14      323.78      335.34     16.19 o
 -21   3  14      431.55      460.61     15.60 o
 -19   3  14      313.09      290.74     11.94 o
 -17   3  14      289.93      304.40     10.70 o
 -15   3  14     2554.06     2468.49     41.40 o
 -13   3  14     2038.61     1954.45     23.85 o
 -11   3  14      947.73      935.04     25.29 o
  -9   3  14     1927.08     1798.78     23.08 o
  -7   3  14      143.24      137.54     10.19 o
  -5   3  14    10506.54    10067.05    142.71 o
  -3   3  14      640.00      587.61     20.73 o
  -1   3  14     5293.06     5099.98     91.13 o
   1   3  14     3346.24     3282.17     60.32 o
   3   3  14       43.83       40.67      6.76 o
   5   3  14     4568.53     4301.75     65.01 o
   7   3  14     1965.74     2059.95     36.61 o
   9   3  14     5928.87     5713.40     80.46 o
  11   3  14       94.53       84.59      8.00 o
  13   3  14       59.06       44.78      7.70 o
  15   3  14      563.56      572.27     20.86 o
  17   3  14      160.09      175.94     15.76 o
  19   3  14      375.53      429.78     30.11 o
  21   3  14        0.01      -15.54     10.36 o
 -26   4  14       43.05       48.51     16.12 o
 -24   4  14      536.86      564.30     23.17 o
 -22   4  14      364.06      344.08     13.95 o
 -20   4  14      465.63      492.44     15.11 o
 -18   4  14        4.42       22.33      5.77 o
 -16   4  14       87.26       96.58      7.11 o
 -14   4  14     1792.22     1833.73     34.32 o
 -12   4  14        7.96       15.82      5.04 o
 -10   4  14     1100.09     1122.53     33.27 o
  -8   4  14       26.89       20.95      7.15 o
  -6   4  14      248.85      220.15     11.82 o
  -4   4  14       55.98       61.20      8.05 o
  -2   4  14      412.68      405.83     15.34 o
   0   4  14       52.92       51.49      8.82 o
   2   4  14      128.46      126.08     11.36 o
   4   4  14      357.93      358.86     17.41 o
   6   4  14      586.67      571.10     18.49 o
   8   4  14        2.83       20.21      6.44 o
  10   4  14      230.17      237.78     11.83 o
  12   4  14      901.97      876.72     24.52 o
  14   4  14       16.88       24.34      9.44 o
  16   4  14      539.10      550.27     18.93 o
  18   4  14       84.80       88.95     11.35 o
 -23   5  14      536.77      587.47     18.62 o
 -21   5  14      162.62      172.29      9.54 o
 -19   5  14      384.26      376.34     21.22 o
 -17   5  14      526.64      529.45     20.36 o
 -15   5  14       79.14       62.40      7.34 o
 -13   5  14      406.86      432.79     23.34 o
 -11   5  14       21.71       41.99     11.86 o
  -9   5  14      710.56      781.95     29.87 o
  -7   5  14       74.88       50.42     12.12 o
  -5   5  14     2823.76     2762.30     55.69 o
  -3   5  14      260.15      271.07     14.04 o
  -1   5  14      629.70      529.73     24.38 o
   1   5  14     3190.21     3119.15     71.24 o
   3   5  14      119.24      116.43     16.31 o
   5   5  14     4237.74     4028.64     88.23 o
   7   5  14      203.00      252.30     32.97 o
   9   5  14      160.07      153.57     10.46 o
  11   5  14      968.33      989.38     27.90 o
  13   5  14        0.85        2.89     11.77 o
  15   5  14      318.62      317.08     21.22 o
  17   5  14       36.98       40.61      8.35 o
 -22   6  14      233.01      252.07     19.88 o
 -20   6  14      133.90      149.22     15.31 o
 -18   6  14      124.77      169.90     11.05 o
 -16   6  14     1132.68     1139.94     50.17 o
 -14   6  14      418.36      398.04     29.96 o
 -12   6  14      288.07      325.26     26.18 o
 -10   6  14     1239.73     1171.89     70.66 o
  -8   6  14       87.83       75.93     13.70 o
  -6   6  14      448.36      446.54     23.56 o
  -4   6  14      185.98      162.83     22.47 o
  -2   6  14      889.64      900.77     32.78 o
   0   6  14      814.57      810.99     32.62 o
   2   6  14       84.72       78.38     17.30 o
   4   6  14      138.63      179.92     20.25 o
   6   6  14       28.76       13.54     11.62 o
   8   6  14       44.76       94.17     19.77 o
  10   6  14      338.85      307.60     28.61 o
  12   6  14      888.57      950.82     29.58 o
  14   6  14       88.67       66.74     13.22 o
  16   6  14      277.60      269.67     20.34 o
 -19   7  14      222.11      234.53     42.84 o
 -17   7  14       64.00       45.74     18.38 o
 -15   7  14        1.46      -11.10     15.56 o
 -13   7  14      216.29      217.55     25.83 o
 -11   7  14      729.53      777.23     41.05 o
  -9   7  14      261.84      263.20     25.88 o
  -7   7  14       30.39       33.98     16.63 o
  -5   7  14       46.95       86.66     18.69 o
  -3   7  14       20.98       53.29     17.32 o
  -1   7  14      221.33      232.12     24.14 o
   1   7  14      362.76      342.53     28.33 o
   3   7  14       14.71       21.52     22.97 o
   5   7  14      154.22      134.56     22.08 o
   7   7  14      374.72      359.99     30.53 o
   9   7  14       38.02       31.88     18.12 o
  11   7  14       17.77       18.15     23.07 o
  13   7  14        2.10       10.62     18.25 o
 -14   8  14      158.08      107.83     34.78 o
 -12   8  14       26.44       12.45     23.98 o
 -10   8  14      868.81      884.63     65.75 o
  -8   8  14       10.09      -15.38     21.78 o
  -6   8  14      302.30      302.66     40.28 o
  -4   8  14       44.03       70.98     27.92 o
  -2   8  14      242.27      243.59     26.08 o
   0   8  14      107.67      119.05     22.18 o
   2   8  14      160.65      158.91     34.60 o
   4   8  14       61.37       45.77     25.08 o
   6   8  14      223.96      242.22     38.08 o
   8   8  14      236.45      192.24     37.53 o
  -7   9  14        2.90       15.93     24.71 o
  -5   9  14       67.63       44.49     28.56 o
  -3   9  14      109.16       59.32     29.84 o
  -1   9  14      283.95      371.68     46.51 o
   1   9  14       69.45       73.23     30.21 o
 -27   1  15       41.18       50.49     11.80 o
 -25   1  15      161.50      173.32     14.75 o
 -23   1  15       44.84       31.23     10.13 o
 -21   1  15     2000.81     1947.06     39.08 o
 -19   1  15        0.32       -6.92      5.99 o
 -17   1  15      561.92      522.78     13.97 o
 -15   1  15      305.50      333.67      9.14 o
 -13   1  15      231.33      237.34      7.49 o
 -11   1  15     4286.98     4218.78     41.34 o
  -9   1  15     2039.65     2184.58     24.50 o
  -7   1  15     1010.73     1004.29     13.52 o
  -5   1  15       51.75      100.86      4.11 o
  -3   1  15      259.29      272.97      9.70 o
  -1   1  15      508.66      482.80     11.06 o
   1   1  15       15.73       17.26      3.25 o
   3   1  15       49.34       45.34      4.94 o
   5   1  15     1977.95     1958.25     34.09 o
   7   1  15     1617.55     1626.50     24.43 o
   9   1  15      378.65      399.89     14.65 o
  11   1  15     2072.36     2026.25     38.35 o
  13   1  15      462.60      506.16     17.55 o
  15   1  15        0.34      -14.97     11.28 o
  17   1  15      910.56      899.53     50.05 o
  19   1  15       15.59        3.17     10.47 o
  21   1  15      123.76      134.20     15.73 o
 -26   2  15        0.06        8.41     10.08 o
 -24   2  15      279.54      331.73     16.63 o
 -22   2  15       30.11       37.73      9.10 o
 -20   2  15        0.73        5.13      6.98 o
 -18   2  15      185.24      172.05      9.94 o
 -16   2  15       33.65       37.33      5.84 o
 -14   2  15       16.33       15.50      6.96 o
 -12   2  15      703.28      766.27     12.41 o
 -10   2  15      562.34      582.80     10.27 o
  -8   2  15     1307.05     1269.47     20.02 o
  -6   2  15      306.65      283.06     10.43 o
  -4   2  15     3022.93     2970.02     60.52 o
  -2   2  15      169.75      177.28      5.81 o
   0   2  15     1608.52     1454.59     23.38 o
   2   2  15      738.58      700.00     14.59 o
   4   2  15      235.58      211.43      9.53 o
   6   2  15      874.57      771.82     16.47 o
   8   2  15        0.44        4.19      4.99 o
  10   2  15      761.04      730.91     18.22 o
  12   2  15      354.22      337.17     13.33 o
  14   2  15      265.73      247.67     13.57 o
  16   2  15      453.64      410.25     17.36 o
  18   2  15      526.02      516.07     24.48 o
  20   2  15       19.92       29.61     14.32 o
 -27   3  15      311.39      328.01     22.05 o
 -25   3  15      387.15      364.31     18.07 o
 -23   3  15        4.03        9.15      8.53 o
 -21   3  15      206.65      199.12     10.97 o
 -19   3  15      674.02      648.14     17.68 o
 -17   3  15       40.01       17.75      5.66 o
 -15   3  15      637.68      677.33     13.58 o
 -13   3  15      831.56      805.25     18.24 o
 -11   3  15      792.10      797.97     15.57 o
  -9   3  15     2164.10     2185.37     30.04 o
  -7   3  15      598.36      612.88     20.47 o
  -5   3  15      492.78      550.50     19.50 o
  -3   3  15      455.27      468.09     17.75 o
  -1   3  15     2686.32     2734.35     61.11 o
   1   3  15      106.92      141.85     12.61 o
   3   3  15      201.45      201.65      7.90 o
   5   3  15      310.53      253.80     10.68 o
   7   3  15      535.73      552.17     16.63 o
   9   3  15      289.76      290.40     12.71 o
  11   3  15      296.29      333.96     14.29 o
  13   3  15        7.79       10.53      8.79 o
  15   3  15       48.17       45.98      8.37 o
  17   3  15       14.52       19.85      9.02 o
  19   3  15       11.24        6.42     10.60 o
 -24   4  15      987.05     1037.13     31.35 o
 -22   4  15       36.28       28.56      7.54 o
 -20   4  15     1072.59     1079.63     22.84 o
 -18   4  15      374.25      345.31     11.13 o
 -16   4  15     1054.01      967.52     27.55 o
 -14   4  15     7323.11     7137.98    104.56 o
 -12   4  15      577.18      586.97     26.97 o
 -10   4  15     2212.37     2096.19     45.80 o
  -8   4  15     3072.64     2889.07     55.29 o
  -6   4  15      492.28      460.60     16.95 o
  -4   4  15     2497.79     2339.42     43.09 o
  -2   4  15        9.48        4.84      6.91 o
   0   4  15       39.71       55.52      9.57 o
   2   4  15       13.19       16.22     11.37 o
   4   4  15        8.10        0.75      9.74 o
   6   4  15       33.88       19.66     12.97 o
   8   4  15     5600.45     5481.43     82.63 o
  10   4  15        0.31        0.96      8.39 o
  12   4  15      407.43      433.48     19.70 o
  14   4  15      251.89      238.72     11.57 o
  16   4  15       52.59       54.48      8.64 o
  18   4  15     1305.28     1423.81     34.16 o
 -23   5  15      145.74      157.91     10.29 o
 -21   5  15       81.51       89.97     11.63 o
 -19   5  15      133.05      121.41     14.40 o
 -17   5  15      267.27      249.71     14.37 o
 -15   5  15       34.84       53.30      5.99 o
 -13   5  15      169.99      147.14     16.26 o
 -11   5  15       94.86       73.46     26.38 o
  -9   5  15       32.59       20.90     13.82 o
  -7   5  15        0.27        5.53     10.08 o
  -5   5  15     1216.27     1204.32     37.65 o
  -3   5  15       11.77       -2.50     16.11 o
  -1   5  15      398.81      385.23     21.39 o
   1   5  15     2061.23     1978.88     51.96 o
   3   5  15     2850.30     2584.62     63.53 o
   5   5  15        1.75       13.11     11.68 o
   7   5  15      248.89      251.27     19.45 o
   9   5  15      360.37      319.54     22.40 o
  11   5  15      292.37      276.79     15.61 o
  13   5  15      167.09      158.74     18.17 o
  15   5  15        0.86       -7.93     11.40 o
  17   5  15        4.34        2.22     12.70 o
 -22   6  15       97.11       87.65     16.21 o
 -20   6  15       15.11        8.51     10.25 o
 -18   6  15      332.15      366.13     29.68 o
 -16   6  15        0.10       21.27     21.69 o
 -14   6  15      184.96      201.52     24.07 o
 -12   6  15       69.18       66.29     17.60 o
 -10   6  15      680.24      722.63     50.13 o
  -8   6  15      319.16      291.56     36.31 o
  -6   6  15       14.87       16.77     11.41 o
  -4   6  15        0.12      -13.25      8.83 o
  -2   6  15      107.16      106.15     14.81 o
   0   6  15      440.28      466.05     24.76 o
   2   6  15      111.58      179.00     19.58 o
   4   6  15      407.27      403.31     23.59 o
   6   6  15      525.77      452.61     35.62 o
   8   6  15      316.45      242.93     44.49 o
  10   6  15        6.94       -6.31     15.09 o
  12   6  15       16.80      -11.05     15.44 o
  14   6  15      143.65      204.92     18.59 o
 -19   7  15      172.31      153.47     26.91 o
 -17   7  15      155.98      169.86     37.26 o
 -15   7  15        4.82       -9.14     15.30 o
 -13   7  15       76.17       91.64     43.75 o
 -11   7  15      624.36      668.55     39.72 o
  -9   7  15        6.97       -0.93     15.26 o
  -7   7  15      122.41      114.38     20.89 o
  -5   7  15      212.37      213.56     24.56 o
  -3   7  15      389.23      365.74     29.45 o
  -1   7  15      129.25      167.30     22.86 o
   1   7  15      493.69      412.79     31.07 o
   3   7  15      827.67      782.91     41.83 o
   5   7  15      300.19      255.05     27.72 o
   7   7  15      940.95      918.76     76.01 o
   9   7  15        2.30       13.63     17.47 o
  11   7  15      458.23      455.75     49.26 o
 -14   8  15        2.92      -29.66     24.71 o
 -12   8  15       37.85       64.81     30.94 o
 -10   8  15      125.65      155.61     36.43 o
  -8   8  15        0.14        9.89     24.90 o
  -6   8  15       71.34       87.64     22.98 o
  -4   8  15       28.94       32.48     17.28 o
  -2   8  15      177.58      227.96     26.86 o
   0   8  15       58.91       60.31     28.83 o
   2   8  15        0.32      -21.81     14.54 o
   4   8  15       65.49       67.37     28.56 o
   6   8  15       56.45      112.95     33.32 o
 -28   0  16       16.36        6.17     15.92 o
 -26   0  16        7.45       -2.75     15.10 o
 -24   0  16      182.63      196.22     20.95 o
 -22   0  16     1737.53     1659.02     55.50 o
 -20   0  16      351.89      354.60     24.63 o
 -18   0  16     3585.15     3361.88     72.10 o
 -16   0  16        1.36        0.70      7.06 o
 -14   0  16      158.55      171.86      9.76 o
 -12   0  16     4013.97     4138.96     72.01 o
 -10   0  16        5.65        0.32      5.38 o
  -8   0  16    15729.82    15723.32    238.78 o
  -6   0  16    11655.41    11573.37    177.62 o
  -4   0  16     2409.35     2429.27     43.65 o
  -2   0  16      880.01      858.02     20.30 o
   0   0  16     1101.85     1148.62     24.84 o
   2   0  16     1807.75     1797.55     41.14 o
   4   0  16     9602.46     9146.53    214.75 o
   6   0  16     1658.26     1465.43     32.33 o
   8   0  16     1362.12     1244.27     34.37 o
  10   0  16     4374.50     4343.48    108.88 o
  12   0  16      908.95      858.55     72.63 o
  14   0  16        6.53       10.14     11.83 o
  16   0  16     1187.05     1249.80     48.48 o
  18   0  16        0.27        8.05     14.65 o
  20   0  16      218.31      232.08     25.10 o
 -27   1  16      205.17      206.45     16.74 o
 -25   1  16      232.64      230.53     16.01 o
 -23   1  16       14.23       13.15      9.33 o
 -21   1  16       24.60       36.76      9.50 o
 -19   1  16      333.61      391.94     16.05 o
 -17   1  16      809.36      797.22     19.58 o
 -15   1  16       18.42        3.46      4.88 o
 -13   1  16     1445.74     1308.89     17.88 o
 -11   1  16       46.14       51.42      5.67 o
  -9   1  16       43.08       34.73      4.00 o
  -7   1  16      181.69      195.27      6.04 o
  -5   1  16      398.94      417.83      8.37 o
  -3   1  16        5.85        1.95      2.74 o
  -1   1  16      952.76     1067.57     17.38 o
   1   1  16        2.05        6.48      3.16 o
   3   1  16      654.35      707.46     12.54 o
   5   1  16     2196.81     2252.65     30.55 o
   7   1  16     1627.52     1469.15     26.80 o
   9   1  16        0.47        2.91      8.57 o
  11   1  16        0.47      -10.06      6.71 o
  13   1  16       28.05       43.47      9.40 o
  15   1  16      473.03      456.70     20.06 o
  17   1  16      114.40      128.84     16.87 o
  19   1  16       71.64      121.14     13.93 o
 -26   2  16       61.59       38.05     11.71 o
 -24   2  16      326.84      308.18     17.31 o
 -22   2  16      290.27      301.36     15.09 o
 -20   2  16       16.80       19.48      7.07 o
 -18   2  16      565.23      552.38     21.12 o
 -16   2  16      342.42      362.39     12.25 o
 -14   2  16        6.01        1.38      3.87 o
 -12   2  16       18.39       26.90      3.85 o
 -10   2  16      276.62      289.85      7.11 o
  -8   2  16       16.47       28.56      3.78 o
  -6   2  16       66.07       76.04      5.06 o
  -4   2  16      982.25     1044.70     15.76 o
  -2   2  16      458.64      477.24     10.24 o
   0   2  16      788.85      813.52     15.96 o
   2   2  16     1871.32     1966.63     34.02 o
   4   2  16     2591.32     2449.54     41.96 o
   6   2  16      599.15      551.02     13.93 o
   8   2  16       44.49       41.01      8.45 o
  10   2  16       22.44       13.19      7.94 o
  12   2  16      927.08      915.96     22.07 o
  14   2  16      243.35      232.15     15.97 o
  16   2  16       53.98       33.57     13.56 o
  18   2  16      111.42      114.69     13.88 o
  20   2  16       32.89       27.90     12.89 o
 -25   3  16      710.85      745.83     26.86 o
 -23   3  16      268.23      252.12     14.76 o
 -21   3  16       83.86       89.65      8.65 o
 -19   3  16        3.05        2.14      5.99 o
 -17   3  16       19.78       15.83      5.86 o
 -15   3  16      745.20      725.43     13.92 o
 -13   3  16       51.22       34.93      6.73 o
 -11   3  16      351.88      357.61     14.54 o
  -9   3  16      781.19      746.10     26.75 o
  -7   3  16      598.71      537.10     19.70 o
  -5   3  16     1082.87     1011.96     27.26 o
  -3   3  16     5468.29     5406.60     92.64 o
  -1   3  16     2528.53     2493.70     49.59 o
   1   3  16       52.45       82.10     11.61 o
   3   3  16     4606.24     4362.21     65.33 o
   5   3  16     1768.78     1804.80     35.34 o
   7   3  16     8239.77     8162.85    118.61 o
   9   3  16     2653.64     2491.92     43.19 o
  11   3  16        1.38        4.09      6.11 o
  13   3  16     3214.26     3325.30     52.84 o
  15   3  16      602.39      605.11     19.09 o
  17   3  16      446.19      440.47     21.20 o
  19   3  16      500.55      559.67     24.12 o
 -24   4  16       86.41       99.79     12.96 o
 -22   4  16        0.04        5.66      8.10 o
 -20   4  16       95.48       78.79      7.52 o
 -18   4  16        1.10        3.45      8.68 o
 -16   4  16      261.35      289.18     15.77 o
 -14   4  16      765.38      795.62     24.34 o
 -12   4  16     1806.34     1854.33     50.27 o
 -10   4  16        1.82        7.78     11.59 o
  -8   4  16     1965.21     1952.49     50.68 o
  -6   4  16      752.74      744.43     28.76 o
  -4   4  16       95.70      114.94     12.01 o
  -2   4  16     1396.91     1412.81     34.91 o
   0   4  16      435.49      404.23     21.08 o
   2   4  16        4.24        6.86      9.63 o
   4   4  16        0.78      -14.16      9.44 o
   6   4  16       14.53      -12.93     10.90 o
   8   4  16     1475.25     1579.04     36.95 o
  10   4  16     1131.60     1093.40     29.99 o
  12   4  16      303.14      305.46     22.58 o
  14   4  16      142.28      166.17     10.46 o
  16   4  16       15.34        3.47      7.01 o
 -23   5  16      766.10      849.49     31.14 o
 -21   5  16       33.89       35.49     12.09 o
 -19   5  16      118.64      142.55     24.45 o
 -17   5  16        0.02       -1.42      7.15 o
 -15   5  16      141.09      136.56     18.95 o
 -13   5  16        2.31       -5.44     10.31 o
 -11   5  16     1746.18     1710.27     48.61 o
  -9   5  16      545.55      534.71     25.55 o
  -7   5  16     1209.72     1203.50     38.36 o
  -5   5  16      418.54      401.85     22.12 o
  -3   5  16      552.61      471.02     23.70 o
  -1   5  16      145.47      153.20     16.34 o
   1   5  16      119.34      128.83     15.70 o
   3   5  16     2477.90     2390.97     60.55 o
   5   5  16       68.27       88.48     14.83 o
   7   5  16     1196.12     1239.86     59.58 o
   9   5  16       89.40      123.66     16.99 o
  11   5  16        4.52       -1.35      8.88 o
  13   5  16      268.60      317.12     19.64 o
  15   5  16       47.53       28.33     13.19 o
 -20   6  16       69.51       81.21     12.93 o
 -18   6  16      217.94      206.28     26.27 o
 -16   6  16        0.16      -20.17     13.45 o
 -14   6  16      536.61      571.45     36.13 o
 -12   6  16      287.72      313.59     28.38 o
 -10   6  16        9.81       22.43     13.34 o
  -8   6  16     1030.59     1080.51     38.43 o
  -6   6  16      218.39      187.89     18.22 o
  -4   6  16        0.80      -13.77      9.18 o
  -2   6  16       27.65        8.01     19.08 o
   0   6  16       30.96       20.34     11.66 o
   2   6  16      108.61      147.89     20.06 o
   4   6  16       94.48       67.93     15.71 o
   6   6  16      332.02      279.18     26.78 o
   8   6  16        4.18        2.81     14.28 o
  10   6  16      230.76      253.65     27.87 o
  12   6  16        0.26      -16.00     14.65 o
 -17   7  16       54.88       32.04     25.17 o
 -15   7  16       65.96       67.85     20.40 o
 -13   7  16       65.28       68.02     20.25 o
 -11   7  16       22.38        7.86     15.71 o
  -9   7  16      135.26      152.99     23.46 o
  -7   7  16      603.89      550.21     35.86 o
  -5   7  16      365.16      411.26     31.20 o
  -3   7  16      163.92      160.31     40.64 o
  -1   7  16        0.30      -14.64     13.92 o
   1   7  16      168.50      103.60     31.86 o
   3   7  16       57.19       67.31     20.32 o
   5   7  16      211.03      232.05     27.42 o
   7   7  16        3.22       -2.14     15.78 o
   9   7  16        2.80       38.91     18.96 o
 -12   8  16      669.94      594.07     58.24 o
 -10   8  16        3.45      -14.46     24.71 o
  -8   8  16      246.31      232.04     27.89 o
  -6   8  16       90.42       74.11     22.70 o
  -4   8  16       85.70      100.21     21.99 o
  -2   8  16      348.30      287.46     29.19 o
   0   8  16        3.54       -0.14     15.49 o
   2   8  16      163.42      175.28     25.69 o
   4   8  16        6.44      -15.93     22.88 o
 -27   1  17      339.90      366.28     20.24 o
 -25   1  17       92.24       95.31     12.98 o
 -23   1  17      108.98      134.02     19.08 o
 -21   1  17        7.06       13.55      8.59 o
 -19   1  17      979.46     1024.60     24.54 o
 -17   1  17      585.26      610.85     16.77 o
 -15   1  17      815.36      729.28     16.33 o
 -13   1  17      520.42      543.41     12.87 o
 -11   1  17     2237.52     2214.78     26.98 o
  -9   1  17     5902.53     5801.00     64.80 o
  -7   1  17      972.09      939.58     17.42 o
  -5   1  17     2955.40     2699.78     29.07 o
  -3   1  17       76.47       89.15      8.57 o
  -1   1  17      206.99      209.74      7.73 o
   1   1  17     2027.62     1899.19     23.18 o
   3   1  17      582.65      570.85     12.70 o
   5   1  17      312.56      286.70     10.71 o
   7   1  17      393.16      391.40     13.27 o
   9   1  17     3027.65     2925.02     46.04 o
  11   1  17      236.90      221.28     14.02 o
  13   1  17      785.61      785.59     25.05 o
  15   1  17      979.72     1049.32     35.79 o
  17   1  17        1.87        5.23      9.96 o
  19   1  17      964.93     1058.05     33.39 o
 -26   2  17      274.78      291.26     18.21 o
 -24   2  17        2.78       11.33      9.90 o
 -22   2  17      909.51      926.69     39.68 o
 -20   2  17      472.77      505.15     18.71 o
 -18   2  17        0.01       -6.12      5.65 o
 -16   2  17      555.87      575.04     15.29 o
 -14   2  17      601.77      560.53     14.22 o
 -12   2  17      498.37      462.93     10.48 o
 -10   2  17      295.56      305.81      8.79 o
  -8   2  17      119.18      121.61      5.70 o
  -6   2  17       43.02       27.45      5.38 o
  -4   2  17      535.54      591.04     14.46 o
  -2   2  17      190.52      184.62      8.60 o
   0   2  17     1179.14     1333.43     23.50 o
   2   2  17     1247.73     1275.78     25.14 o
   4   2  17     2023.66     1986.10     28.16 o
   6   2  17      315.64      291.70      9.35 o
   8   2  17      121.91      124.33      9.19 o
  10   2  17      863.64      807.17     19.91 o
  12   2  17      519.10      576.64     20.74 o
  14   2  17       60.92       81.33     11.32 o
  16   2  17       45.09       59.18     11.23 o
  18   2  17        5.74        5.30     11.68 o
 -25   3  17      245.24      253.31     18.05 o
 -23   3  17        6.37        9.70     10.16 o
 -21   3  17       19.81       24.02      7.18 o
 -19   3  17      366.71      378.61     12.99 o
 -17   3  17      881.33      936.72     19.47 o
 -15   3  17        2.39        8.17      5.19 o
 -13   3  17      260.08      262.64     20.92 o
 -11   3  17     1105.80     1127.93     33.85 o
  -9   3  17      540.37      500.19     30.66 o
  -7   3  17      428.70      367.50     16.74 o
  -5   3  17     2769.33     2499.69    107.26 o
  -3   3  17      271.49      202.29     19.01 o
  -1   3  17      513.86      472.44     27.61 o
   1   3  17      793.90      757.34     27.93 o
   3   3  17       92.41       85.88      5.72 o
   5   3  17      292.79      265.63     11.62 o
   7   3  17      843.52      872.96     37.70 o
   9   3  17       36.95       17.09      9.36 o
  11   3  17       17.09       29.57      8.32 o
  13   3  17      293.49      339.42     13.91 o
  15   3  17      231.03      234.62     14.89 o
  17   3  17        3.49        3.03      9.99 o
 -24   4  17      205.79      210.37     15.49 o
 -22   4  17      348.91      357.71     13.23 o
 -20   4  17        0.30        9.05      4.89 o
 -18   4  17      231.54      247.73     15.12 o
 -16   4  17     1750.90     1687.50     42.26 o
 -14   4  17      101.65      115.26      7.64 o
 -12   4  17     5689.62     5506.92    113.74 o
 -10   4  17     2081.04     1937.18     51.81 o
  -8   4  17     1569.73     1431.64     42.42 o
  -6   4  17     9885.38     9177.48    174.23 o
  -4   4  17      231.48      189.86     16.79 o
  -2   4  17     2317.58     2161.97     54.61 o
   0   4  17     2685.12     2498.32     60.45 o
   2   4  17       25.37        9.04     10.76 o
   4   4  17     1441.62     1286.86     40.09 o
   6   4  17     1346.64     1239.31     40.06 o
   8   4  17      535.67      557.82     26.30 o
  10   4  17       35.88       21.47      9.26 o
  12   4  17       16.28       10.78      9.66 o
  14   4  17        0.46       17.73     10.49 o
  16   4  17      290.25      312.25     15.31 o
 -21   5  17      889.30      921.61     33.50 o
 -19   5  17        0.73        0.37      9.57 o
 -17   5  17        4.00       -1.16      5.25 o
 -15   5  17      521.10      461.15     25.53 o
 -13   5  17      101.08       73.47     14.87 o
 -11   5  17       41.36       43.93     12.51 o
  -9   5  17      221.99      246.55     18.87 o
  -7   5  17       41.49       46.82     15.87 o
  -5   5  17        5.84        7.16     10.86 o
  -3   5  17     1310.02     1218.95     39.24 o
  -1   5  17      697.14      647.83     28.15 o
   1   5  17       32.76        6.07     13.20 o
   3   5  17      730.71      745.27     31.53 o
   5   5  17     1456.20     1417.44     59.05 o
   7   5  17      137.46      181.73     18.56 o
   9   5  17       49.05       50.62     16.25 o
  11   5  17      127.35      142.85     10.47 o
  13   5  17      186.01      210.22     16.57 o
  15   5  17       71.90       92.32     15.27 o
 -20   6  17      310.68      304.88     38.82 o
 -18   6  17      126.22      131.13     29.20 o
 -16   6  17      100.66      135.12     23.07 o
 -14   6  17        0.60      -12.58     14.05 o
 -12   6  17      258.28      248.98     25.94 o
 -10   6  17       42.55       49.05     14.29 o
  -8   6  17       78.21       95.85     15.67 o
  -6   6  17      825.87      885.67     36.80 o
  -4   6  17      135.00      147.40     17.06 o
  -2   6  17      224.69      241.33     19.97 o
   0   6  17      305.65      279.50     20.79 o
   2   6  17      220.14      230.44     19.99 o
   4   6  17       57.95       70.03     24.92 o
   6   6  17       77.36       40.47     27.28 o
   8   6  17       41.19       45.52     18.10 o
  10   6  17      261.56      280.66     28.98 o
  12   6  17      333.06      411.90     34.75 o
 -17   7  17        5.21      -19.87     15.79 o
 -15   7  17       19.10       46.69     27.92 o
 -13   7  17      264.67      318.74     38.36 o
 -11   7  17      113.63      101.34     22.63 o
  -9   7  17      296.91      297.89     32.96 o
  -7   7  17       42.67       32.43     18.22 o
  -5   7  17      476.82      522.50     35.41 o
  -3   7  17      324.34      285.46     27.70 o
  -1   7  17        9.70       -8.92     14.34 o
   1   7  17      344.31      292.93     28.29 o
   3   7  17       40.71       11.62     17.73 o
   5   7  17     1025.20     1116.89     53.10 o
   7   7  17       63.36       77.54     45.22 o
   9   7  17      601.90      711.83     44.53 o
 -10   8  17      105.12       80.92     32.40 o
  -8   8  17       38.34       20.79     21.14 o
  -6   8  17       10.44       30.18     18.37 o
  -4   8  17       82.93       77.72     32.40 o
  -2   8  17      198.47      221.76     27.89 o
   0   8  17        0.71       -5.90     16.84 o
   2   8  17      302.01      257.86     29.18 o
 -26   0  18      146.46      112.39     23.62 o
 -24   0  18       79.00      105.05     17.90 o
 -22   0  18      349.47      370.20     25.49 o
 -20   0  18     1051.62     1027.48     40.36 o
 -18   0  18        4.57       13.57     11.50 o
 -16   0  18     1628.72     1517.08     39.54 o
 -14   0  18     1247.98     1186.86     32.55 o
 -12   0  18     3005.22     2817.43     59.94 o
 -10   0  18    15700.24    15518.70    237.15 o
  -8   0  18        1.46        1.19      5.70 o
  -6   0  18     5785.78     5558.90    206.14 o
  -4   0  18     3008.15     2779.07     44.60 o
  -2   0  18        9.25        7.42      5.32 o
   0   0  18     6853.80     6377.97    102.85 o
   2   0  18        4.11        6.16     11.10 o
   4   0  18     4052.87     3845.46     94.85 o
   6   0  18       18.38       -3.83     14.37 o
   8   0  18     1431.81     1354.08     64.13 o
  10   0  18       21.14       37.79     12.58 o
  12   0  18      694.95      699.95     47.34 o
  14   0  18       69.65      129.31     22.88 o
  16   0  18      224.04      269.46     50.07 o
  18   0  18     1796.66     1982.05     68.02 o
 -25   1  18        0.01        9.04     10.70 o
 -23   1  18        0.02       -4.70      8.52 o
 -21   1  18       16.48        9.87      9.25 o
 -19   1  18       95.56       75.01     10.27 o
 -17   1  18      103.73       96.70      9.12 o
 -15   1  18       75.76       60.60      7.46 o
 -13   1  18       41.76       30.50      5.75 o
 -11   1  18      195.55      194.13      7.83 o
  -9   1  18       34.20       31.79      5.21 o
  -7   1  18     3150.75     3061.92     35.78 o
  -5   1  18       59.70       50.36      6.44 o
  -3   1  18      260.17      284.92      8.14 o
  -1   1  18     2101.51     2056.49     27.38 o
   1   1  18     2068.54     2031.34     27.46 o
   3   1  18      745.01      739.13     15.01 o
   5   1  18      402.41      348.58     13.05 o
   7   1  18        6.54       10.94      9.47 o
   9   1  18      363.27      359.43     21.48 o
  11   1  18       54.94       47.56      9.79 o
  13   1  18       11.50       13.15      9.06 o
  15   1  18       21.03       13.83      9.69 o
  17   1  18        8.98        4.99     10.25 o
 -26   2  18       21.12       24.64     11.10 o
 -24   2  18       76.86       67.54     12.21 o
 -22   2  18        5.07       13.35      9.39 o
 -20   2  18        0.65        3.72      7.29 o
 -18   2  18       38.33       26.69      6.68 o
 -16   2  18      324.98      299.70     11.95 o
 -14   2  18       10.42        7.28      5.16 o
 -12   2  18      163.27      141.09      6.52 o
 -10   2  18       27.56       31.78      5.91 o
  -8   2  18      247.38      271.41      9.89 o
  -6   2  18      478.78      476.05     12.45 o
  -4   2  18      335.71      281.32     12.23 o
  -2   2  18     6066.92     5965.28     79.51 o
   0   2  18     3374.08     3302.09     47.82 o
   2   2  18        3.93        8.78      5.86 o
   4   2  18     1454.97     1448.87     22.96 o
   6   2  18     2856.06     2789.18     41.63 o
   8   2  18        2.71       -2.62      6.87 o
  10   2  18       28.51       13.08      8.22 o
  12   2  18       41.59       35.69      9.72 o
  14   2  18       27.68       25.57      9.75 o
  16   2  18       15.77       21.22     10.84 o
 -25   3  18      428.19      425.57     20.60 o
 -23   3  18      544.77      499.67     20.76 o
 -21   3  18      487.25      496.34     15.58 o
 -19   3  18       11.67       12.92      6.04 o
 -17   3  18      313.98      360.12     11.13 o
 -15   3  18     2862.86     2708.20     54.13 o
 -13   3  18      341.48      399.57     17.89 o
 -11   3  18      703.00      678.14     14.39 o
  -9   3  18        5.94       -7.82      9.21 o
  -7   3  18      281.86      280.56     17.82 o
  -5   3  18      465.53      439.76     21.77 o
  -3   3  18      443.30      422.20     21.25 o
  -1   3  18      545.13      532.08     23.80 o
   1   3  18      457.01      469.75     24.29 o
   3   3  18      274.28      241.29     11.43 o
   5   3  18     2393.01     2352.38     40.53 o
   7   3  18      560.43      516.54     19.96 o
   9   3  18      214.64      215.32     14.47 o
  11   3  18      728.22      717.08     19.58 o
  13   3  18      470.10      466.04     18.30 o
  15   3  18      324.44      339.60     17.06 o
  17   3  18      438.82      452.35     20.46 o
 -22   4  18      201.51      207.47     10.04 o
 -20   4  18       42.34       50.21     11.29 o
 -18   4  18        6.09        0.54      8.35 o
 -16   4  18      524.15      555.52     20.27 o
 -14   4  18      294.28      310.16     20.88 o
 -12   4  18      445.54      399.69     22.84 o
 -10   4  18       26.78       25.78     12.45 o
  -8   4  18        0.02       -0.22     12.11 o
  -6   4  18     2692.51     2775.84     66.43 o
  -4   4  18       59.34       57.15     13.42 o
  -2   4  18      406.62      447.45     23.02 o
   0   4  18      399.18      378.42     21.67 o
   2   4  18       22.78       10.24     12.04 o
   4   4  18      262.58      266.60     19.98 o
   6   4  18      141.05      173.76     20.76 o
   8   4  18      297.99      321.99     11.81 o
  10   4  18      251.99      282.41     15.87 o
  12   4  18       52.39       71.11     11.44 o
  14   4  18        5.17       10.88     11.30 o
 -21   5  18      516.82      596.22     42.43 o
 -19   5  18      314.27      314.30     18.58 o
 -17   5  18       26.02       22.08     13.04 o
 -15   5  18      145.62      133.83     17.60 o
 -13   5  18        6.38       -2.70     11.04 o
 -11   5  18      264.75      236.89     19.41 o
  -9   5  18      227.65      231.65     19.47 o
  -7   5  18      256.33      232.78     18.66 o
  -5   5  18      405.36      390.98     22.69 o
  -3   5  18     1248.78     1220.87     55.57 o
  -1   5  18        1.30       -5.58     10.84 o
   1   5  18     1701.68     1713.73     51.89 o
   3   5  18     1025.76     1050.16     38.11 o
   5   5  18     1007.55     1042.19     47.90 o
   7   5  18      178.65      186.52     19.23 o
   9   5  18       23.07       21.22     13.25 o
  11   5  18      437.02      442.73     27.45 o
  13   5  18        2.33      -11.49      9.53 o
 -18   6  18       69.58      114.01     24.20 o
 -16   6  18      277.18      306.80     30.33 o
 -14   6  18      100.84      112.58     22.61 o
 -12   6  18       97.50       89.66     36.07 o
 -10   6  18     1004.28     1063.37     39.29 o
  -8   6  18      176.70      175.06     18.86 o
  -6   6  18      275.72      307.40     22.30 o
  -4   6  18      764.02      761.46     33.07 o
  -2   6  18       32.22       35.19     13.18 o
   0   6  18       52.80       46.98     13.39 o
   2   6  18       76.14       91.44     15.92 o
   4   6  18       36.50       49.45     17.78 o
   6   6  18       38.07       54.75     18.76 o
   8   6  18       90.29      125.38     23.78 o
  10   6  18       79.29       56.16     21.04 o
 -15   7  18        3.98      -13.67     16.22 o
 -13   7  18      120.05      121.06     24.66 o
 -11   7  18      444.86      416.17     34.30 o
  -9   7  18      195.86      184.74     25.87 o
  -7   7  18      620.41      628.22     39.48 o
  -5   7  18       54.06       40.79     17.93 o
  -3   7  18      462.66      529.09     35.89 o
  -1   7  18      120.58      127.04     22.84 o
   1   7  18       25.43       14.11     16.68 o
   3   7  18      123.98      149.00     25.08 o
   5   7  18       41.75       51.22     22.97 o
   7   7  18      186.07      216.20     29.22 o
  -8   8  18        4.21       -3.33     17.68 o
  -6   8  18      309.53      326.64     38.91 o
  -4   8  18      269.74      320.88     31.77 o
  -2   8  18       64.78       77.92     34.33 o
 -25   1  19      431.75      492.32     22.07 o
 -23   1  19      563.63      586.02     26.73 o
 -21   1  19      255.91      273.88     15.91 o
 -19   1  19      214.78      245.02     14.39 o
 -17   1  19        4.61       -0.03      6.52 o
 -15   1  19     2234.09     2248.38     39.67 o
 -13   1  19      327.90      345.51     11.80 o
 -11   1  19     1405.51     1347.26     22.61 o
  -9   1  19     1858.69     1946.48     26.98 o
  -7   1  19      135.10      162.57      6.80 o
  -5   1  19     2050.94     2005.45     28.20 o
  -3   1  19      231.40      261.04      8.53 o
  -1   1  19      720.09      784.36     16.45 o
   1   1  19        6.63       25.37      4.51 o
   3   1  19     2388.85     2356.23     39.35 o
   5   1  19      332.80      313.54     11.91 o
   7   1  19     2160.04     2042.31     42.00 o
   9   1  19      519.49      527.46     21.54 o
  11   1  19      460.17      470.96     19.48 o
  13   1  19      120.81      154.84     13.38 o
  15   1  19       17.94        1.32      9.73 o
  17   1  19     1101.16     1182.40     34.75 o
 -24   2  19      113.65      128.53     13.51 o
 -22   2  19       36.22       42.97     10.42 o
 -20   2  19      756.82      759.37     20.85 o
 -18   2  19       42.01       64.43      8.00 o
 -16   2  19       28.90       22.71     12.12 o
 -14   2  19      784.86      805.46     17.30 o
 -12   2  19      391.59      402.67     14.85 o
 -10   2  19     1944.92     1928.46     29.32 o
  -8   2  19      531.95      596.92     14.76 o
  -6   2  19      207.90      179.71      8.22 o
  -4   2  19       87.98       93.37      7.52 o
  -2   2  19      155.54      208.68     21.72 o
   0   2  19      144.09      153.97      8.67 o
   2   2  19      186.26      171.54      9.47 o
   4   2  19       32.31       28.81      4.95 o
   6   2  19       24.71       17.22      6.76 o
   8   2  19        0.01       14.29      9.54 o
  10   2  19       25.11       22.04      8.64 o
  12   2  19      258.73      239.14     14.59 o
  14   2  19       55.61       50.44     10.33 o
  16   2  19       86.25       85.75     13.00 o
 -23   3  19        1.01       23.29     11.63 o
 -21   3  19      139.17      141.58      9.89 o
 -19   3  19      103.15      104.18      8.90 o
 -17   3  19      446.73      446.94     19.09 o
 -15   3  19      316.11      360.85     16.72 o
 -13   3  19       84.25       77.26      8.77 o
 -11   3  19      562.83      582.88     14.91 o
  -9   3  19      562.28      587.18     25.65 o
  -7   3  19      988.45      954.68     32.52 o
  -5   3  19      427.21      353.09     23.60 o
  -3   3  19       89.24      136.26     14.41 o
  -1   3  19      313.30      300.68     18.53 o
   1   3  19      149.42      131.69     14.43 o
   3   3  19        2.64      -10.86      7.24 o
   5   3  19       75.78       85.81      7.86 o
   7   3  19      949.15      937.13     26.76 o
   9   3  19        1.92       -8.13      9.26 o
  11   3  19       80.01      102.56      9.45 o
  13   3  19       77.23       68.13      9.56 o
  15   3  19       38.25       38.78      9.74 o
 -22   4  19       41.69       40.37     13.08 o
 -20   4  19        0.15        5.77      9.49 o
 -18   4  19        0.16        3.96      8.58 o
 -16   4  19      126.70      141.66     11.11 o
 -14   4  19      561.12      613.32     28.64 o
 -12   4  19      282.49      270.66     20.16 o
 -10   4  19      843.47      818.30     31.98 o
  -8   4  19     2379.73     2296.21     58.44 o
  -6   4  19      373.48      392.21     22.85 o
  -4   4  19     2488.81     2319.79     58.79 o
  -2   4  19     1448.38     1277.46     39.80 o
   0   4  19       61.67       53.16     17.37 o
   2   4  19     1418.94     1465.58     44.42 o
   4   4  19      567.92      634.85     42.62 o
   6   4  19     1546.04     1529.00     46.76 o
   8   4  19       52.28       51.34     11.65 o
  10   4  19      178.95      193.14     13.36 o
  12   4  19       96.79       88.09     17.90 o
  14   4  19      132.07      183.86     23.42 o
 -21   5  19      407.09      446.84     41.07 o
 -19   5  19      633.45      649.17     25.12 o
 -17   5  19       13.82       14.29     16.27 o
 -15   5  19       68.39       95.11     16.84 o
 -13   5  19      143.58      146.12     17.53 o
 -11   5  19       28.20       54.11     17.59 o
  -9   5  19       44.08       66.85     14.43 o
  -7   5  19        6.02        3.21     11.08 o
  -5   5  19        1.37       -2.95     10.83 o
  -3   5  19      597.48      568.45     27.57 o
  -1   5  19      904.29      912.62     35.14 o
   1   5  19       61.68       49.69     14.25 o
   3   5  19      368.84      391.71     24.75 o
   5   5  19      147.98      151.71     17.97 o
   7   5  19      114.58      115.63     17.31 o
   9   5  19       14.98        6.61     16.69 o
  11   5  19      438.76      478.83     32.58 o
 -18   6  19      374.59      441.71     36.50 o
 -16   6  19       59.78       82.28     21.65 o
 -14   6  19      210.19      166.05     25.60 o
 -12   6  19       10.46        3.78     16.00 o
 -10   6  19      147.05      139.51     18.11 o
  -8   6  19      552.11      555.41     43.77 o
  -6   6  19      171.14      171.99     18.98 o
  -4   6  19      556.97      530.22     27.99 o
  -2   6  19       25.71       35.75     18.31 o
   0   6  19      442.17      420.44     25.46 o
   2   6  19      203.22      234.76     21.28 o
   4   6  19       15.12       -8.82     14.21 o
   6   6  19       47.25       54.90     29.29 o
   8   6  19        7.02       29.08     19.35 o
 -13   7  19      160.99      174.93     41.83 o
 -11   7  19      219.79      281.70     42.02 o
  -9   7  19       87.33       93.09     22.28 o
  -7   7  19      418.55      513.21     49.26 o
  -5   7  19       68.28       72.91     38.44 o
  -3   7  19       23.06      -16.37     19.31 o
  -1   7  19       67.21       82.42     22.70 o
   1   7  19        3.07      -10.55     15.32 o
   3   7  19      166.88      198.72     26.43 o
   5   7  19        1.34       -6.97     17.39 o
 -24   0  20      855.27      914.30     41.57 o
 -22   0  20       15.50      -13.29     12.03 o
 -20   0  20       25.98       10.28     12.88 o
 -18   0  20        0.09        0.17     14.28 o
 -16   0  20       63.06       72.37     13.66 o
 -14   0  20      559.33      486.04     21.02 o
 -12   0  20     3702.43     3488.84     78.34 o
 -10   0  20      294.53      360.41     20.60 o
  -8   0  20     1323.32     1160.06     33.91 o
  -6   0  20     4222.77     3675.88     76.69 o
  -4   0  20      857.22      824.26     24.51 o
  -2   0  20     4293.25     4044.39     79.31 o
   0   0  20     2813.57     2574.86     54.62 o
   2   0  20     2351.31     2219.76     49.28 o
   4   0  20     1078.45     1036.26     29.58 o
   6   0  20      378.61      381.88     22.65 o
   8   0  20     3059.67     2887.27     78.90 o
  10   0  20       87.64       86.01     57.67 o
  12   0  20       22.45       28.78     13.70 o
  14   0  20       44.32       14.32     13.64 o
  16   0  20      483.27      517.32     33.01 o
 -25   1  20       15.32       28.99     11.34 o
 -23   1  20      150.05      153.16     14.21 o
 -21   1  20        2.16        7.13      9.15 o
 -19   1  20      340.73      340.44     23.72 o
 -17   1  20      165.15      188.61     10.90 o
 -15   1  20        0.11       -2.71      6.30 o
 -13   1  20       55.23       64.77      7.55 o
 -11   1  20      148.24      137.39      7.91 o
  -9   1  20       88.41       87.77      6.76 o
  -7   1  20      393.19      406.95     10.64 o
  -5   1  20       25.82       23.04      6.38 o
  -3   1  20     1709.04     1599.20     24.12 o
  -1   1  20      887.14      865.49     17.17 o
   1   1  20       29.49       33.01      5.47 o
   3   1  20       84.09       99.61      7.03 o
   5   1  20       61.53       57.37      7.30 o
   7   1  20      342.16      300.76     14.65 o
   9   1  20      413.36      426.53     17.96 o
  11   1  20       14.19        2.74      8.45 o
  13   1  20       29.04       26.73     12.34 o
  15   1  20      320.06      342.39     19.07 o
 -24   2  20      148.66      167.38     14.87 o
 -22   2  20        0.63       -1.69      9.02 o
 -20   2  20      225.59      237.87     12.43 o
 -18   2  20       71.26       66.88      8.67 o
 -16   2  20       40.16       37.03      6.38 o
 -14   2  20      101.79       95.66      6.90 o
 -12   2  20      191.77      176.57     13.95 o
 -10   2  20        7.22       -1.19      5.80 o
  -8   2  20      123.67       89.20      7.59 o
  -6   2  20       94.59      111.39      7.22 o
  -4   2  20      831.79      853.95     17.99 o
  -2   2  20      154.09      187.43      9.28 o
   0   2  20     1209.96     1187.97     24.50 o
   2   2  20     1257.26     1228.53     28.35 o
   4   2  20      780.15      777.96     26.62 o
   6   2  20      589.36      572.09     15.26 o
   8   2  20      842.38      819.84     19.17 o
  10   2  20        4.07       -8.78      7.43 o
  12   2  20      417.61      443.14     18.70 o
  14   2  20      265.05      256.43     15.87 o
 -23   3  20      352.02      374.92     17.39 o
 -21   3  20        2.01        0.83      6.12 o
 -19   3  20       53.80       82.56      8.45 o
 -17   3  20      349.19      335.36     19.18 o
 -15   3  20      125.75      146.57     19.26 o
 -13   3  20      730.62      752.71     16.41 o
 -11   3  20      140.28      147.76      9.54 o
  -9   3  20     3193.54     3136.81     72.04 o
  -7   3  20       33.04       20.33     11.30 o
  -5   3  20      498.36      428.46     22.23 o
  -3   3  20      804.96      742.61     28.78 o
  -1   3  20      274.19      268.53     18.44 o
   1   3  20      335.87      289.57     19.07 o
   3   3  20       47.54       54.01     12.89 o
   5   3  20     1141.33     1235.40     27.51 o
   7   3  20      196.47      161.35     18.44 o
   9   3  20       91.73       68.54     14.65 o
  11   3  20      109.16      128.14     14.88 o
  13   3  20       16.60       -7.52      6.49 o
 -22   4  20       76.73       68.72     13.91 o
 -20   4  20       79.07      104.55     16.75 o
 -18   4  20       48.27       54.67     12.63 o
 -16   4  20      388.39      395.99     15.91 o
 -14   4  20      172.97      207.88     19.10 o
 -12   4  20      163.34      159.66     17.31 o
 -10   4  20      109.07      107.05     15.38 o
  -8   4  20      377.76      361.89     21.75 o
  -6   4  20        5.57       26.71     18.68 o
  -4   4  20       25.60       12.22     11.55 o
  -2   4  20      116.12      102.52     14.76 o
   0   4  20       16.52        6.75     10.72 o
   2   4  20       26.25       16.86     18.77 o
   4   4  20      196.06      214.85     19.63 o
   6   4  20      189.10      196.35     19.39 o
   8   4  20      154.58      163.69     22.54 o
  10   4  20       57.51       71.15     13.87 o
  12   4  20      122.76      114.58     14.12 o
 -19   5  20      392.41      454.04     81.11 o
 -17   5  20      630.37      639.34     31.91 o
 -15   5  20        1.35       -2.87     12.34 o
 -13   5  20      417.10      370.01     30.98 o
 -11   5  20      324.71      290.46     22.07 o
  -9   5  20      153.07      166.36     28.72 o
  -7   5  20       85.80       96.70     15.60 o
  -5   5  20      138.68      124.70     16.58 o
  -3   5  20      411.18      390.02     24.05 o
  -1   5  20      444.00      479.33     26.44 o
   1   5  20     1051.90     1091.30     39.30 o
   3   5  20      162.29      158.07     18.23 o
   5   5  20      175.72      194.87     21.73 o
   7   5  20       23.65       31.52     14.08 o
   9   5  20      662.14      728.25     34.56 o
 -16   6  20      292.55      377.92     44.58 o
 -14   6  20        0.63        1.29     16.60 o
 -12   6  20      329.46      325.37     30.54 o
 -10   6  20      125.24      140.77     23.57 o
  -8   6  20       97.72       93.03     16.36 o
  -6   6  20      493.96      510.74     28.31 o
  -4   6  20        1.36       12.26     13.12 o
  -2   6  20      356.13      387.77     24.92 o
   0   6  20       59.48       60.69     15.21 o
   2   6  20       54.78       62.81     19.98 o
   4   6  20      196.91      191.98     25.81 o
   6   6  20        0.06      -21.45     14.30 o
 -11   7  20       50.49       51.87     21.16 o
  -9   7  20        5.52        9.57     17.66 o
  -7   7  20      356.85      378.70     35.52 o
  -5   7  20       27.28       21.08     37.89 o
  -3   7  20        3.81       -3.93     15.21 o
  -1   7  20       59.80       61.61     19.44 o
   1   7  20       72.78       60.22     20.90 o
 -23   1  21      214.52      226.38     15.99 o
 -21   1  21      466.13      522.00     21.08 o
 -19   1  21        1.69        2.24      8.73 o
 -17   1  21      119.45      132.68     10.18 o
 -15   1  21      804.15      739.33     19.32 o
 -13   1  21     1588.43     1635.33     30.94 o
 -11   1  21      299.89      283.68     10.45 o
  -9   1  21       16.30       11.78      5.15 o
  -7   1  21     1024.95      971.76     18.63 o
  -5   1  21     1566.02     1315.48     22.69 o
  -3   1  21      246.95      309.58     10.00 o
  -1   1  21      665.88      592.93     13.92 o
   1   1  21       30.73       14.10      5.20 o
   3   1  21        5.95       15.28      6.82 o
   5   1  21      132.86      141.02      9.07 o
   7   1  21      248.67      265.90     12.10 o
   9   1  21      210.58      228.65     13.92 o
  11   1  21       72.10       57.51     10.33 o
  13   1  21        0.88        0.79      9.01 o
 -22   2  21        0.02       -7.49      8.51 o
 -20   2  21       56.60       51.35      8.56 o
 -18   2  21       10.34        5.16      6.47 o
 -16   2  21       17.52        3.35      5.69 o
 -14   2  21       15.50       19.34      5.72 o
 -12   2  21       65.65       58.00     10.40 o
 -10   2  21     1164.29     1274.68     48.91 o
  -8   2  21      204.29      192.65     17.57 o
  -6   2  21     1207.08     1249.67     48.31 o
  -4   2  21      218.71      184.08      9.81 o
  -2   2  21      896.25      794.48     20.53 o
   0   2  21     1191.46     1149.66     26.93 o
   2   2  21      216.82      190.80     13.61 o
   4   2  21     1211.97     1178.49     33.75 o
   6   2  21       94.66      119.24      8.44 o
   8   2  21       56.46       71.82      7.03 o
  10   2  21      241.69      228.44     11.02 o
  12   2  21       49.88       59.73     10.16 o
  14   2  21      238.87      240.93     15.75 o
 -21   3  21      170.86      158.03      8.74 o
 -19   3  21      155.62      150.75     15.29 o
 -17   3  21       75.30       78.51     12.56 o
 -15   3  21        0.12        8.61     12.34 o
 -13   3  21      296.77      289.57     12.29 o
 -11   3  21       28.00       22.45     24.71 o
  -9   3  21      131.49      135.62     15.36 o
  -7   3  21      222.59      256.06     18.41 o
  -5   3  21       73.08       79.30     13.11 o
  -3   3  21      217.18      226.26     19.00 o
  -1   3  21       32.24       26.50     13.63 o
   1   3  21        4.30       -6.31     12.08 o
   3   3  21       33.77       29.85     36.16 o
   5   3  21      142.02      168.89     14.31 o
   7   3  21       41.00       40.71     15.99 o
   9   3  21       39.79        4.86      9.82 o
  11   3  21      138.39      150.01     15.78 o
  13   3  21      117.95      101.31     15.55 o
 -20   4  21       27.46       33.56     11.04 o
 -18   4  21      352.12      392.48     19.32 o
 -16   4  21        7.26       13.93     15.14 o
 -14   4  21      400.24      470.54     31.26 o
 -12   4  21       32.38        1.34     11.12 o
 -10   4  21      392.18      390.85     23.61 o
  -8   4  21       73.10       80.67     14.90 o
  -6   4  21     1418.42     1389.10     44.45 o
  -4   4  21      182.35      144.41     33.56 o
  -2   4  21        0.16      -13.24     12.05 o
   0   4  21      802.57      787.83     40.73 o
   2   4  21        0.40      -16.44     10.96 o
   4   4  21     1652.14     1707.06     61.80 o
   6   4  21      215.58      231.32     30.48 o
   8   4  21      141.83      138.50     21.76 o
  10   4  21       32.62       24.89     14.88 o
 -17   5  21      218.52      202.77     28.38 o
 -15   5  21       28.91       26.94     21.06 o
 -13   5  21       70.25       44.00     14.45 o
 -11   5  21       18.49       10.00     12.64 o
  -9   5  21        0.92      -15.33     10.49 o
  -7   5  21       15.73       18.00     12.27 o
  -5   5  21       36.94       44.16     14.22 o
  -3   5  21      150.02      181.35     18.86 o
  -1   5  21        6.47       15.25     14.81 o
   1   5  21      391.34      430.49     49.76 o
   3   5  21       63.67       47.63     14.51 o
   5   5  21        3.29       -8.26     12.58 o
   7   5  21        6.55        6.84     17.27 o
   9   5  21       26.22       41.94     20.02 o
 -14   6  21        0.44        5.21     16.84 o
 -12   6  21      111.39      133.47     46.96 o
 -10   6  21        2.26       16.70     17.92 o
  -8   6  21      125.28      106.71     17.59 o
  -6   6  21      132.79      143.47     19.16 o
  -4   6  21       84.00       92.85     16.69 o
  -2   6  21      404.43      436.08     27.20 o
   0   6  21      267.77      275.86     23.35 o
   2   6  21       31.57       17.65     18.36 o
   4   6  21       44.25       40.54     19.13 o
  -7   7  21      148.27      131.06     24.70 o
  -5   7  21      145.17      134.47     24.81 o
  -3   7  21        0.17      -20.14     16.60 o
 -22   0  22      379.34      462.79     44.95 o
 -20   0  22      198.04      248.30     21.99 o
 -18   0  22      207.05      117.39     17.38 o
 -16   0  22      787.99      743.53     54.67 o
 -14   0  22       13.10       -0.26      9.60 o
 -12   0  22       90.39       95.80     11.66 o
 -10   0  22     4025.30     3662.39     74.33 o
  -8   0  22      568.54      516.15     19.81 o
  -6   0  22       28.70       15.36      8.85 o
  -4   0  22      397.38      401.74     17.34 o
  -2   0  22     1715.89     1645.22     39.13 o
   0   0  22     1619.11     1625.21     39.26 o
   2   0  22        0.10       15.39      8.37 o
   4   0  22      252.32      242.14     14.83 o
   6   0  22     1041.02     1053.16     67.68 o
   8   0  22      104.08      138.40     16.84 o
  10   0  22       10.24       11.52     12.32 o
  12   0  22       16.13       -4.75     20.32 o
 -23   1  22       62.41       90.86     16.67 o
 -21   1  22      457.75      482.98     20.91 o
 -19   1  22      141.75      159.80     13.25 o
 -17   1  22      374.80      332.44     14.06 o
 -15   1  22       88.55       80.53      8.72 o
 -13   1  22       43.15       38.66      7.20 o
 -11   1  22      486.11      466.99     14.08 o
  -9   1  22      608.23      530.64     19.02 o
  -7   1  22      411.60      455.50     14.21 o
  -5   1  22      175.16      198.97      8.50 o
  -3   1  22      194.07      223.25      8.77 o
  -1   1  22      228.17      266.28      9.50 o
   1   1  22        1.14        7.15      5.39 o
   3   1  22      172.40      193.23     10.94 o
   5   1  22        0.81       -2.73      5.87 o
   7   1  22      564.62      606.81     17.66 o
   9   1  22      239.68      296.46     21.93 o
  11   1  22       50.91       31.23      9.66 o
  13   1  22      272.24      321.75     18.04 o
 -22   2  22      138.07      128.41     12.64 o
 -20   2  22        0.50       -7.69      6.51 o
 -18   2  22      192.78      203.97     10.37 o
 -16   2  22        3.51       -2.12      5.13 o
 -14   2  22       64.38       57.69     10.94 o
 -12   2  22        2.74        4.96      8.43 o
 -10   2  22       67.99       98.13     11.26 o
  -8   2  22       85.34       86.80     13.30 o
  -6   2  22      143.38      142.57     12.97 o
  -4   2  22      919.64      959.11     22.91 o
  -2   2  22       27.75       28.53      6.85 o
   0   2  22      798.77      931.65     28.03 o
   2   2  22      266.91      290.10     16.51 o
   4   2  22        0.31        0.04      9.15 o
   6   2  22      406.04      457.98     21.81 o
   8   2  22      207.50      202.48      9.35 o
  10   2  22      508.87      518.81     15.55 o
  12   2  22      332.84      344.48     16.83 o
 -21   3  22       61.64       59.39     13.03 o
 -19   3  22      189.35      198.36     16.67 o
 -17   3  22       49.75       72.24     11.99 o
 -15   3  22     1072.77     1142.93     33.78 o
 -13   3  22      121.89      131.40     10.40 o
 -11   3  22      690.97      734.18     36.32 o
  -9   3  22     1192.72     1327.65     49.66 o
  -7   3  22      979.50      909.02     40.27 o
  -5   3  22      111.57      107.59     17.70 o
  -3   3  22       11.91        5.24     12.74 o
  -1   3  22      593.13      537.62     30.81 o
   1   3  22      129.44      140.33     18.96 o
   3   3  22     2463.33     2483.56     76.90 o
   5   3  22        2.86       14.96      8.31 o
   7   3  22       70.95       69.84     11.32 o
   9   3  22      119.94      127.34     13.92 o
  11   3  22       33.88       36.12     13.82 o
 -18   4  22       29.45       42.48      8.74 o
 -16   4  22        8.24       15.43     16.47 o
 -14   4  22      499.62      472.43     65.92 o
 -12   4  22        5.80       -9.74     12.69 o
 -10   4  22       30.28       47.72     16.30 o
  -8   4  22        2.19       -2.28     13.36 o
  -6   4  22      257.24      293.90     25.37 o
  -4   4  22       21.23       14.45     14.47 o
  -2   4  22       41.24       38.53     16.18 o
   0   4  22      142.29      158.46     21.92 o
   2   4  22      415.83      463.08     42.39 o
   4   4  22       28.04       21.62     21.78 o
   6   4  22      148.76      150.97     37.16 o
   8   4  22       64.44       60.22     18.50 o
 -17   5  22       50.69       67.56     25.72 o
 -15   5  22      690.19      752.42     42.51 o
 -13   5  22        0.41        6.37     15.97 o
 -11   5  22      206.23      204.20     20.57 o
  -9   5  22       38.20       54.84     14.99 o
  -7   5  22      618.12      726.09     32.81 o
  -5   5  22       81.19       69.22     16.07 o
  -3   5  22      307.93      360.88     24.89 o
  -1   5  22     1547.67     1750.01     65.17 o
   1   5  22        2.03        3.44     35.88 o
   3   5  22      936.24     1022.92     48.52 o
   5   5  22       64.02      107.23     25.72 o
   7   5  22       74.71       71.98     56.39 o
 -12   6  22       87.08       38.20     20.26 o
 -10   6  22       77.55       83.35     35.42 o
  -8   6  22      365.84      398.37     29.46 o
  -6   6  22      213.63      206.05     21.91 o
  -4   6  22       11.06        2.03     13.64 o
  -2   6  22       17.51       19.11     14.67 o
   0   6  22       10.04       16.38     17.94 o
   2   6  22        0.33      -22.98     15.32 o
 -21   1  23        9.32       19.00     10.10 o
 -19   1  23      555.86      637.97     22.34 o
 -17   1  23      183.42      208.28     11.72 o
 -15   1  23       54.61       81.80      9.28 o
 -13   1  23     1920.52     1920.08     41.89 o
 -11   1  23      930.82      845.70     19.41 o
  -9   1  23       98.61       96.51      7.42 o
  -7   1  23       66.03       49.69      6.13 o
  -5   1  23      159.22      137.14      7.71 o
  -3   1  23      732.60      634.89     15.41 o
  -1   1  23      657.53      687.10     21.09 o
   1   1  23      140.98      131.35      8.08 o
   3   1  23       33.27       51.35      6.92 o
   5   1  23      337.44      371.80     13.41 o
   7   1  23       30.92       25.91      7.22 o
   9   1  23       16.12       31.32      9.11 o
  11   1  23       23.75       25.20      9.96 o
 -20   2  23       34.20       36.32      7.57 o
 -18   2  23        0.45        1.43      5.82 o
 -16   2  23       13.14        5.15      6.90 o
 -14   2  23       27.56       27.71     10.18 o
 -12   2  23       83.18       94.13     16.58 o
 -10   2  23      859.18      862.18     27.48 o
  -8   2  23        8.90       -6.13      7.79 o
  -6   2  23      567.38      596.58     21.59 o
  -4   2  23       62.53       72.22     10.09 o
  -2   2  23      357.13      374.21     17.65 o
   0   2  23      268.80      322.76     16.76 o
   2   2  23      146.53      137.97     12.89 o
   4   2  23       63.48       69.61     11.59 o
   6   2  23       21.83        6.32     10.11 o
   8   2  23      128.65      132.04      9.10 o
  10   2  23      144.94      126.75      8.50 o
 -19   3  23      116.20      102.11     19.45 o
 -17   3  23      161.77      177.00     14.87 o
 -15   3  23       51.76       65.19     10.47 o
 -13   3  23       21.61       19.55      7.03 o
 -11   3  23        9.86        1.45     19.50 o
  -9   3  23      155.32      163.05     20.13 o
  -7   3  23      446.19      455.89     29.13 o
  -5   3  23      124.15      134.31     26.64 o
  -3   3  23      236.12      309.66     25.01 o
  -1   3  23       21.07       26.45     14.63 o
   1   3  23       10.74      -19.69     14.92 o
   3   3  23      324.28      369.25     28.26 o
   5   3  23        9.62       19.39      8.37 o
   7   3  23        6.92        4.72      9.46 o
   9   3  23      260.86      259.44     17.44 o
 -18   4  23        1.15       19.40     17.57 o
 -16   4  23      771.71      843.01     43.70 o
 -14   4  23      137.14      174.96     24.01 o
 -12   4  23      289.60      324.58     27.58 o
 -10   4  23      381.83      376.70     28.41 o
  -8   4  23      266.95      236.49     24.34 o
  -6   4  23      213.82      223.87     24.26 o
  -4   4  23       12.68       -2.99     14.46 o
  -2   4  23      173.22      152.20     26.09 o
   0   4  23      318.32      343.45     28.22 o
   2   4  23     1018.20     1009.07     46.04 o
   4   4  23       25.94       34.35     17.80 o
   6   4  23       76.87       59.51     20.11 o
 -15   5  23       28.99        8.13     16.50 o
 -13   5  23        7.05        7.62     16.14 o
 -11   5  23      150.93      141.21     22.83 o
  -9   5  23       27.25        8.33     15.53 o
  -7   5  23       42.25       46.94     24.81 o
  -5   5  23       17.01        0.36     15.37 o
  -3   5  23        6.76       -0.15     16.63 o
  -1   5  23      359.28      420.92     32.65 o
   1   5  23       83.80      110.40     22.18 o
   3   5  23      223.47      293.66     28.80 o
  -8   6  23       24.19       26.00     25.63 o
  -6   6  23        0.43        2.38     16.57 o
  -4   6  23      379.43      398.97     32.66 o
  -2   6  23      149.70      145.18     33.87 o
 -20   0  24       10.07       -8.15     19.59 o
 -18   0  24      316.23      311.28     23.59 o
 -16   0  24       15.34       16.95     17.02 o
 -14   0  24     3681.22     3568.54     92.53 o
 -12   0  24      617.80      626.57     28.91 o
 -10   0  24      218.13      332.75     16.91 o
  -8   0  24      449.50      433.58     18.39 o
  -6   0  24        0.36       -9.90      8.07 o
  -4   0  24       72.59       55.91      9.66 o
  -2   0  24     1118.86     1153.27     31.25 o
   0   0  24      444.23      484.41     23.94 o
   2   0  24     1898.92     2008.49     58.49 o
   4   0  24     1063.13     1142.93     40.97 o
   6   0  24        0.87       33.44     12.49 o
   8   0  24       95.18      113.47     16.94 o
  10   0  24       18.42       16.71     13.67 o
 -19   1  24        5.93       -6.09     11.55 o
 -17   1  24       32.62       25.85      9.32 o
 -15   1  24      104.55      105.32      9.32 o
 -13   1  24        0.59       14.98      6.67 o
 -11   1  24        3.55        7.85      5.94 o
  -9   1  24        6.62        8.07      5.55 o
  -7   1  24      424.42      452.16     12.85 o
  -5   1  24        0.06        1.89      4.87 o
  -3   1  24      110.83      106.46      6.95 o
  -1   1  24       26.83       49.73      6.51 o
   1   1  24       12.24        5.72      5.60 o
   3   1  24      229.44      205.77      9.89 o
   5   1  24        1.25        5.35      6.34 o
   7   1  24      195.56      216.94     11.35 o
   9   1  24       55.72       42.47      9.76 o
 -20   2  24      187.50      233.12     11.16 o
 -18   2  24      179.81      200.80     16.33 o
 -16   2  24        6.03       13.59     13.93 o
 -14   2  24        7.84        5.78      9.32 o
 -12   2  24        2.44       14.97      9.12 o
 -10   2  24       79.27      100.03     11.53 o
  -8   2  24        1.34       -8.61     11.43 o
  -6   2  24      467.25      464.90     19.08 o
  -4   2  24       13.11       14.29     13.16 o
  -2   2  24      368.68      325.22     16.90 o
   0   2  24      252.24      247.95     15.44 o
   2   2  24        0.04        2.30      8.92 o
   4   2  24      418.04      422.08     20.95 o
   6   2  24       23.02       14.40     10.71 o
   8   2  24      487.59      521.27     24.84 o
 -17   3  24      122.77      115.26     15.08 o
 -15   3  24       25.98       21.99     14.49 o
 -13   3  24       78.85       68.40     21.97 o
 -11   3  24       96.85       82.17     17.31 o
  -9   3  24       75.82       78.58     16.72 o
  -7   3  24      229.99      267.63     23.75 o
  -5   3  24       29.34       10.30     13.25 o
  -3   3  24      198.65      177.62     35.15 o
  -1   3  24      390.26      330.40     32.32 o
   1   3  24      154.74      197.84     22.78 o
   3   3  24      115.96      137.08     20.90 o
   5   3  24       43.72       60.78     18.40 o
   7   3  24        0.29       -6.68      8.53 o
 -16   4  24       24.31       42.39     19.08 o
 -14   4  24      360.08      420.00     31.90 o
 -12   4  24        9.30       10.24     16.75 o
 -10   4  24      137.71      119.41     20.63 o
  -8   4  24      274.82      263.73     43.39 o
  -6   4  24       21.13       54.38     29.29 o
  -4   4  24       26.28       46.44     17.51 o
  -2   4  24      184.78      243.44     71.31 o
   0   4  24       64.25       38.25     19.31 o
   2   4  24      500.97      573.16     63.82 o
   4   4  24      151.83      171.57     27.92 o
 -11   5  24      234.99      249.75     27.65 o
  -9   5  24       80.70       27.63     21.24 o
  -7   5  24        9.40       -3.71     33.23 o
  -5   5  24       97.89      108.72     21.98 o
  -3   5  24      198.04      171.83     37.81 o
  -1   5  24       88.11      146.48     25.90 o
   1   5  24     1269.69     1547.32     62.56 o
 -19   1  25      125.17      154.05     12.86 o
 -17   1  25      115.07      139.95     12.11 o
 -15   1  25     1523.23     1558.18     39.05 o
 -13   1  25       21.03       11.14      6.81 o
 -11   1  25     1517.00     1632.07     29.84 o
  -9   1  25      156.98      162.31      8.25 o
  -7   1  25      726.44      806.95     20.74 o
  -5   1  25      553.68      627.72     17.69 o
  -3   1  25        4.24       -3.08      5.70 o
  -1   1  25      724.77      710.74     19.67 o
   1   1  25       52.85       36.36      6.20 o
   3   1  25      628.17      614.56     16.21 o
   5   1  25       86.44      107.09      8.67 o
   7   1  25      402.88      415.09     14.52 o
 -18   2  25       35.40       27.34     11.98 o
 -16   2  25        0.74      -13.43      8.95 o
 -14   2  25        1.21        1.31     15.48 o
 -12   2  25       59.68       65.78     11.02 o
 -10   2  25        0.43       -2.06      8.41 o
  -8   2  25        1.91      -11.62      7.75 o
  -6   2  25       51.11       59.62      9.73 o
  -4   2  25      235.62      255.41     19.94 o
  -2   2  25       97.16       99.87     12.62 o
   0   2  25       69.59       66.56     16.93 o
   2   2  25      282.92      274.64     17.24 o
   4   2  25      117.57      144.41     14.20 o
   6   2  25      106.42      145.88     15.29 o
 -15   3  25      160.33      190.03     16.96 o
 -13   3  25       35.51       46.75     16.33 o
 -11   3  25       87.49       83.07     23.98 o
  -9   3  25       49.01        1.01     27.28 o
  -7   3  25        0.36        5.66     13.76 o
  -5   3  25       29.61       40.14     15.87 o
  -3   3  25       19.31       14.36     24.71 o
  -1   3  25       25.07       27.04     15.52 o
   1   3  25      106.15       90.72     28.10 o
   3   3  25       49.37       40.12     16.66 o
   5   3  25      277.70      247.24     25.60 o
 -12   4  25      454.69      496.82     33.59 o
 -10   4  25      228.24      290.48     27.72 o
  -8   4  25      193.43      200.72     24.36 o
  -6   4  25        6.67      -14.08     14.34 o
  -4   4  25      175.68      175.81     23.19 o
  -2   4  25      185.84      160.14     23.71 o
   0   4  25      375.23      367.56     30.48 o
   2   4  25       91.63       83.22     24.07 o
 -16   0  26     1368.84     1346.38     63.57 o
 -14   0  26       55.25       97.32     22.98 o
 -12   0  26      665.16      617.06     35.25 o
 -10   0  26        9.81       -3.51     12.54 o
  -8   0  26      286.62      331.18     17.03 o
  -6   0  26      687.04      660.15     22.62 o
  -4   0  26       36.17       52.75      9.92 o
  -2   0  26     1595.00     1698.33     78.42 o
   0   0  26        4.94       -0.64     18.67 o
   2   0  26      459.57      478.48     25.32 o
   4   0  26        2.21        0.29     11.42 o
 -17   1  26        3.91       -2.24      7.52 o
 -15   1  26        0.91        0.56      6.42 o
 -13   1  26        2.06        0.24      5.96 o
 -11   1  26        3.90       10.55      5.23 o
  -9   1  26        7.03       -5.65      9.93 o
  -7   1  26       13.54       24.07     10.29 o
  -5   1  26        2.42       -0.81      9.61 o
  -3   1  26       15.44        9.03      9.59 o
  -1   1  26       66.58       90.06     12.47 o
   1   1  26       56.68       56.98      7.59 o
   3   1  26       71.22       82.65      7.20 o
   5   1  26      103.48      123.98      8.59 o
 -16   2  26      110.03      135.87     14.68 o
 -14   2  26        0.03       13.89      9.99 o
 -12   2  26       23.38        5.83      9.08 o
 -10   2  26      260.15      226.44     17.42 o
  -8   2  26      152.66      195.46     13.86 o
  -6   2  26      277.71      305.18     39.78 o
  -4   2  26       29.98       32.69     10.59 o
  -2   2  26      125.93      168.30     14.36 o
   0   2  26      162.41      206.61     23.06 o
   2   2  26      336.50      372.52     19.38 o
   4   2  26      279.13      294.58     18.36 o
 -13   3  26        0.99        2.38     14.23 o
 -11   3  26      109.06      128.47     20.18 o
  -9   3  26       37.65        6.94     18.22 o
  -7   3  26       25.68       15.74     14.20 o
  -5   3  26        1.11       -8.32     17.94 o
  -3   3  26        6.16       -6.13     14.09 o
  -1   3  26      164.05      149.07     28.84 o
   1   3  26        4.87       23.88     16.60 o
  -8   4  26      117.06      105.69     21.73 o
  -6   4  26      166.39      149.63     23.03 o
  -4   4  26      123.18      125.24     21.76 o
 -13   1  27      162.15      152.98     10.09 o
 -11   1  27       92.91      127.22     14.03 o
  -9   1  27       39.72       35.57     10.90 o
  -7   1  27      485.46      486.91     22.12 o
  -5   1  27        7.29       24.72     13.94 o
  -3   1  27      493.67      484.94     22.15 o
  -1   1  27      143.74      168.79     19.46 o
   1   1  27      176.29      173.93     15.42 o
 -12   2  27      212.42      253.12     19.48 o
 -10   2  27       49.71       34.31     10.10 o
  -8   2  27        2.59        4.29      8.57 o
  -6   2  27        0.31        6.79      9.58 o
  -4   2  27       14.54       20.53     11.27 o
  -2   2  27      219.31      212.96     14.83 o
   0   2  27       60.55       94.58     11.75 o
  -7   3  27        0.13        3.08     33.23 o
  -5   3  27       10.32       -7.23     14.44 o
 -10   0  28        4.34       15.96     10.50 o
  -8   0  28      109.10      101.14     13.54 o
  -6   0  28       10.72       25.13     11.06 o
  -4   0  28     1725.22     1865.28     53.95 o
  -7   1  28       44.19       57.24     11.75 o
  -5   1  28        1.19        3.89      9.83 o
 
